# Supplementary material for: Exploring the relationships between the gut microbiome composition and movement patterns of laying hens in a multitier cage-free housing system
Source: PLoS One. 2026 Jan 9;21(1):e0340059. doi: 10.1371/journal.pone.0340059 (PMC12788645; doi:10.1371/journal.pone.0340059)
Supplement: S2 File — (TXT) [file pone.0340059.s002.txt]

# distribution of each sample across all pens in top and bottom 20%
#Median duration litter
Pen	16	17	18	19	20
high	2	14	8	9	8
low	11	12	14	6	4
#Median litter visit
Pen	16	17	18	19	20
high	6	12	4	9	17
low	11	15	14	6	2
#Median duration wintergarden
Pen	16	17	18	19	20
high	6	13	7	11	10
low	6	8	7	4	8
