# Supplementary material for: Exploring the relationships between the gut microbiome composition and movement patterns of laying hens in a multitier cage-free housing system
Source: PLoS One. 2026 Jan 9;21(1):e0340059. doi: 10.1371/journal.pone.0340059 (PMC12788645; doi:10.1371/journal.pone.0340059)
Supplement: S3 File — (TXT) [file pone.0340059.s003.txt]

#Pen factor analysis

---
#alpha-diveristy: Shannon
---
Signif. codes:  0 ‘***’ 0.001 ‘**’ 0.01 ‘*’ 0.05 ‘.’ 0.1 ‘ ’ 1
             Df Sum Sq Mean Sq F value  Pr(>F)   
pen           4  0.281 0.07033   3.406 0.00991 **
Residuals   234  4.832 0.02065                   


---
#beta-diversity Wittaker
---
Signif. codes:  0 ‘***’ 0.001 ‘**’ 0.01 ‘*’ 0.05 ‘.’ 0.1 ‘ ’ 1
             Df  Sum Sq   Mean Sq F value Pr(>F)
pen           4 0.00233 0.0005837   0.822  0.512
Residuals   234 0.16613 0.0007100      

---
#Permanova test
---
adonis2(formula = pen, data = metadata_table_f.test_nona, permutations = 9999, method = "bray", by = "margin", parallel = 6)
          Df SumOfSqs     R2      F Pr(>F)    
pen        4   0.7508 0.0381 2.3171  1e-04 ***
Residual 234  18.9559 0.9619                  
Total    238  19.7067 1.0000
