# Supplementary material for: Exploring the relationships between the gut microbiome composition and movement patterns of laying hens in a multitier cage-free housing system
Source: PLoS One. 2026 Jan 9;21(1):e0340059. doi: 10.1371/journal.pone.0340059 (PMC12788645; doi:10.1371/journal.pone.0340059)
Supplement: S4 File — (TXT) [file pone.0340059.s004.txt]

# high vs low group - Median_litter_visits analysis

---
#alpha-diveristy: Shannon
---
Signif. codes:  0 ‘***’ 0.001 ‘**’ 0.01 ‘*’ 0.05 ‘.’ 0.1 ‘ ’ 1
            Df Sum Sq Mean Sq F value Pr(>F)  
pen          4 0.2732 0.06830   3.163 0.0181 *
category     1 0.0008 0.00084   0.039 0.8438  
Residuals   82 1.7708 0.02160                 


---
#beta-diversity Wittaker
---
Signif. codes:  0 ‘***’ 0.001 ‘**’ 0.01 ‘*’ 0.05 ‘.’ 0.1 ‘ ’ 1
            Df  Sum Sq   Mean Sq F value Pr(>F)  
pen          4 0.00512 0.0012789   2.034 0.0972 .
category     1 0.00003 0.0000345   0.055 0.8153  
Residuals   82 0.05156 0.0006288    

---
#Permanova test
---
adonis2(formula = formula, data = metadata_table_f.test_nona, permutations = 9999, method = "bray", by = "margin", parallel = 6)
                   Df SumOfSqs      R2      F Pr(>F)    
pen                 4   0.5403 0.07601 1.7264 0.0005 ***
category	    1   0.1283 0.01805 1.6396 0.0312 *  
Residual           82   6.4158 0.90258                  
Total              87   7.1083 1.00000                  
