# Supplementary material for: Exploring the relationships between the gut microbiome composition and movement patterns of laying hens in a multitier cage-free housing system
Source: PLoS One. 2026 Jan 9;21(1):e0340059. doi: 10.1371/journal.pone.0340059 (PMC12788645; doi:10.1371/journal.pone.0340059)
Supplement: S5 File — (TXT) [file pone.0340059.s005.txt]

High vs. low group - median_duration_litter

---
#alpha-diveristy: Shannon
---
            Df Sum Sq  Mean Sq F value Pr(>F)
pen          4 0.0918 0.022959   1.209  0.313
category     1 0.0038 0.003785   0.199  0.656
Residuals   90 1.7091 0.018990                  


---
#beta-diversity Wittaker
---
            Df  Sum Sq   Mean Sq F value Pr(>F)
pen          4 0.00184 0.0004607   0.661  0.621
category     1 0.00014 0.0001396   0.200  0.656
Residuals   90 0.06275 0.0006973   

---
#Permanova test
---
adonis2(formula = formula, data = metadata_table_f.test_nona, permutations = 9999, method = "bray", by = "margin", parallel = 6)
         Df SumOfSqs      R2      F Pr(>F)    
pen       4   0.5069 0.06375 1.5525 0.0010 ***
category  1   0.0775 0.00975 0.9495 0.5007    
Residual 90   7.3459 0.92394                  
Total    95   7.9506 1.00000                   
---
Signif. codes:  0 ‘***’ 0.001 ‘**’ 0.01 ‘*’ 0.05 ‘.’ 0.1 ‘ ’ 1


------------------------------------------------------------

High vs. low group - median_duration_wintergarden

---
#alpha-diveristy: Shannon
---
            Df Sum Sq Mean Sq F value Pr(>F)
pen          4 0.1490 0.03724   1.722  0.154
category     1 0.0183 0.01833   0.848  0.360
Residuals   74 1.6003 0.02163                     


---
#beta-diversity Wittaker
---
            Df  Sum Sq   Mean Sq F value Pr(>F)
pen          4 0.00320 0.0007993   1.075  0.375
category     1 0.00000 0.0000029   0.004  0.950
Residuals   74 0.05501 0.0007434  

---
#Permanova test
---
adonis2(formula = formula, data = metadata_table_f.test_nona, permutations = 9999, method = "bray", by = "margin", parallel = 6)
         Df SumOfSqs      R2      F Pr(>F)   
pen       4   0.4941 0.07502 1.5191 0.0012 **
category  1   0.0677 0.01028 0.8326 0.7165   
Residual 74   6.0177 0.91359                 
Total    79   6.5869 1.00000                 
---
Signif. codes:  0 ‘***’ 0.001 ‘**’ 0.01 ‘*’ 0.05 ‘.’ 0.1 ‘ ’ 1                
