# Supplementary material for: Exploring the relationships between the gut microbiome composition and movement patterns of laying hens in a multitier cage-free housing system
Source: PLoS One. 2026 Jan 9;21(1):e0340059. doi: 10.1371/journal.pone.0340059 (PMC12788645; doi:10.1371/journal.pone.0340059)
Supplement: S1 Table — (XLSX) [file pone.0340059.s006.xlsx]

## Sheet: Sheet1
sample.id	pen	sire	median_duration_wintergarden	median_litter_visits	median_duration_litter	toeinjury	badtoes
s1	20	18	36.7667	20	379.95	no	no
s10	20	36	10.6	23	473.433	no	no
s100	17	40	50.8417	8	157.333	no	no
s101	17	28	0	6	196.683	no	no
s102	17	26	150.383	40	471.983	no	no
s103	17	33	25.075	14	399.733	no	no
s104	17	86	165.608	31	399.833	no	no
s105	17	26	203.883	32	328.983	yes	no
s106	17	80	50.6667	29	457.233	no	no
s107	17	20	19.0583	16	408.133	no	no
s108	17	19	233.217	28	225.45	no	no
s109	17	51	149.1	33	956.633	no	no
s11	20	88	7.55	22	409.333	no	no
s110	17	19	153.717	34	429.033	no	no
s111	17	54	109.35	27	403.983	no	no
s112	17	5	0	20	510.867	no	no
s113	17	95	201.933	19	111.15	no	no
s114	17	88	0	13	395.867	no	no
s115	17	100	29.25	15	180.533	no	no
s116	17	64	2.06667	19	430.183	no	no
s117	17	51	42.2667	20	379.717	no	no
s118	17	40	262.033	0	0	NA	NA
s119	17	46	61.8417	28	452.583	no	no
s12	20	51	3.36667	17	459.95	no	no
s120	17	95	233.992	24	221.783	no	no
s121	17	33	147.35	29	453.75	no	no
s122	17	64	36.0333	20	411.45	no	no
s123	17	88	0	6	136.217	no	no
s124	17	11	0	11	271.383	yes	no
s126	17	26	172.933	29	321.317	no	no
s127	17	58	154.917	33	340.933	no	no
s128	17	64	13.9833	19	379.117	no	no
s129	17	18	158.867	28	412.25	no	no
s13	20	58	86.125	30	481.133	no	no
s130	17	33	0	17	375.383	no	no
s131	17	20	41.5833	35	375.7	no	no
s132	17	28	0	4	67.2	no	no
s133	17	5	2.46667	0	0	no	no
s134	17	86	75.2833	11	172.85	no	no
s135	17	60	1.03333	17	269.15	no	no
s136	17	11	3.41667	6	122.4	no	no
s137	17	95	161.2	28	390.217	no	no
s138	17	60	22.7833	37	502.75	no	no
s139	17	14	2.16667	1	9.11667	yes	no
s14	20	80	34.3167	25	449.933	no	no
s140	17	36	6.96667	15	287.65	no	no
s141	17	100	167.617	28	261.667	no	no
s142	17	58	78.1667	21	268.533	no	no
s143	17	26	148.433	23	329.117	no	no
s144	17	60	155.808	28	336.067	no	no
s145	18	88	8.55	20	337.633	no	no
s146	18	26	26.2667	21	430.3	no	no
s147	18	26	15.3	13	341.117	no	no
s148	18	5	180.617	28	340.717	no	no
s149	18	64	1.55	17	394.7	no	no
s15	20	36	3.00833	8	282.3	no	no
s150	18	26	202.283	20	301.067	no	no
s151	18	54	161.65	26	301.917	yes	yes
s152	18	19	158.358	24	920.75	yes	no
s153	18	58	164.367	27	361.767	no	no
s154	18	64	7.28333	14	339.8	no	no
s155	18	36	1.06667	16	342.433	no	no
s156	18	14	68.9	10	243.717	yes	yes
s157	18	100	74.9083	15	268.833	yes	yes
s158	18	58	149.65	44	396.933	yes	no
s159	18	20	0.333333	0	0	no	no
s16	20	26	215.933	27	258.417	no	no
s160	18	46	171.917	31	346.267	no	no
s161	18	18	82.95	15	312.35	no	no
s163	18	58	152.35	40	421.8	NA	NA
s164	18	64	0	13	317.283	no	no
s165	18	28	50.4167	12	299.633	no	no
s166	18	100	153.967	28	322.483	no	no
s167	18	40	193.8	21	198.1	no	no
s168	18	20	131.708	29	370.85	no	no
s169	18	46	3.43333	4	76.5167	no	no
s17	20	67	235.25	26	256.067	no	no
s170	18	33	14.9333	19	271.3	no	no
s171	18	100	153.533	39	417	no	no
s172	18	20	200.567	32	340.983	no	no
s173	18	28	3.96667	7	100.983	no	no
s174	18	51	43.9583	17	230.183	no	no
s175	18	64	0.75	8	196.883	no	no
s176	18	80	0	6	62.9167	no	no
s177	18	60	6.83333	21	394.817	no	no
s178	18	19	88.9	20	246.533	no	no
s179	18	60	1.98333	4	89.95	yes	yes
s18	20	19	18.7167	32	484.217	no	no
s180	18	5	7.48333	25	554.417	no	no
s181	18	60	2.73333	29	527.917	no	no
s182	18	11	48.1917	18	268.083	no	no
s183	18	66	58.6083	4	39.7167	no	no
s184	18	51	2.84167	4	68.6833	no	no
s185	18	64	0	4	127.55	no	no
s186	18	95	8.30833	10	189.55	no	no
s187	18	69	3.51667	14	259.2	no	no
s188	18	28	3.78333	5	183.2	no	no
s189	18	40	0	4	144.583	no	no
s19	20	67	99.65	21	427.733	no	no
s190	18	36	0	3	70.7	yes	no
s191	18	86	15.0333	23	374.567	no	no
s192	18	67	153.667	33	315.483	no	no
s193	19	19	179.083	42	969.767	yes	no
s194	19	18	54.65	13	332.967	no	no
s195	19	19	67.5333	26	405.417	yes	no
s196	19	28	25.5833	22	418.217	no	no
s197	19	100	3.01667	31	454.683	no	no
s198	19	58	188.783	34	305.483	no	no
s199	19	33	120.817	39	414.75	no	no
s2	20	86	20.825	14	396.7	no	no
s20	20	64	0	20	434.867	no	no
s200	19	46	175.717	28	833.05	no	no
s201	19	20	227.192	21	324.45	no	no
s202	19	40	7.83333	24	473	no	no
s204	19	5	99.4	21	431.05	no	no
s205	19	26	150.35	30	995.55	no	no
s206	19	64	0	13	290.433	no	no
s207	19	14	32.7667	8	205.617	yes	yes
s208	20	46	165.8	40	334.933	no	no
s209	19	58	221.017	33	293.317	no	no
s21	20	14	16.8667	27	417.7	no	no
s210	19	86	85.8833	23	353.233	no	no
s211	19	36	21.05	17	542.683	no	no
s212	19	67	151.7	19	332.267	no	no
s213	19	58	139.167	20	396.417	no	no
s214	19	54	0	14	422.9	no	no
s215	19	20	141.675	21	299.617	no	no
s216	19	95	84.5	12	163.6	no	no
s217	19	86	153.517	31	374.967	no	no
s218	19	58	191.867	24	258.783	no	no
s219	19	64	3.4	13	275.25	yes	no
s22	20	40	12.5833	12	376.183	no	no
s220	19	5	40.7167	28	403.033	no	no
s221	19	60	3.01667	5	120.567	yes	yes
s222	19	20	164.808	26	385.867	no	no
s223	19	69	33.2667	23	410.35	no	no
s224	19	40	0	6	179.533	no	no
s225	16	66	66.5167	23	431.117	no	no
s226	16	80	#N/A	11	152.75	no	no
s227	16	5	0	7	148.033	no	no
s228	19	64	0	1	34.35	no	no
s229	19	5	169.05	31	1006.97	no	no
s23	20	58	153.533	36	376.483	no	no
s230	16	80	3.71667	12	190.767	no	no
s231	?	NA	#N/A	#N/A	#N/A	NA	NA
s232	19	11	125.167	28	306.65	no	no
s233	19	51	2.30833	21	401.6	no	no
s234	19	69	149.967	35	280.683	no	no
s235	19	64	78.5333	28	362.267	no	no
s236	19	67	17.0333	11	293.133	no	no
s237	19	19	165.7	21	363.633	no	no
s238	19	66	26.5	7	141.25	no	no
s239	19	88	4.11667	11	311.033	no	no
s24	20	100	40.0417	22	444.283	no	no
s240	19	5	161.942	18	293.8	no	no
s241	19	60	4.2	10	328.417	no	no
s242	19	58	179.733	21	302.95	no	no
s243	16	58	1.68333	6	126.4	no	no
s25	20	100	3.09167	23	453.817	no	no
s26	20	33	0	16	405.733	no	no
s27	20	5	0	25	521.017	no	no
s28	20	28	120.95	22	486.283	no	no
s29	20	88	0	13	313.4	no	no
s3	20	64	44.4667	11	228.35	no	no
s30	20	14	18.1833	22	455.633	no	no
s31	20	20	183.067	36	367.233	no	no
s32	20	69	4.93333	15	303.85	no	no
s33	20	20	74.5833	13	247.85	no	no
s34	20	46	236.517	26	224.9	no	no
s35	20	46	#N/A	27	379.3	no	no
s36	20	46	0	16	313.117	no	no
s37	20	36	5.06667	14	462.967	no	no
s38	20	33	37.5833	27	473.35	no	no
s39	20	51	0	14	278.7	no	no
s4	20	18	82.1667	36	435.7	no	no
s40	20	28	0	17	454.317	no	no
s41	20	19	160.833	29	404.95	no	no
s42	20	20	216.333	30	342.033	no	no
s43	20	?	253.767	0	0	no	no
s44	20	5	2.66667	23	498.717	no	no
s45	16	88	8.73333	8	302.933	no	no
s46	16	100	23.75	15	488.283	no	no
s47	16	54	3.68333	26	442.267	no	no
s48	16	66	55.525	12	305.133	no	no
s49	16	58	245.817	0	0	no	no
s5	20	54	#N/A	16	368.683	no	no
s50	16	88	0	12	363.95	no	no
s51	16	51	4.45833	4	98.2167	no	no
s52	16	66	172.6	21	335.6	no	no
s53	16	19	127.708	20	350.533	no	no
s54	16	28	0	17	353	yes	yes
s55	16	100	90.9667	24	378.55	no	no
s56	16	40	1.48333	7	304.433	no	no
s57	16	60	3.46667	22	246.267	no	no
s58	16	11	74.1333	22	339.45	no	no
s59	16	20	44.725	12	280.3	no	no
s6	20	11	0	8	183.817	no	no
s60	16	51	0	3	57.9	no	no
s61	16	36	17.75	21	528.9	yes	no
s62	16	19	173.583	27	275.533	no	no
s63	16	58	116.417	14	260.45	no	no
s64	16	36	#N/A	12	310.5	no	no
s65	16	33	8.70833	19	310.383	no	no
s66	16	51	18.25	18	472.983	yes	no
s67	16	19	93.9833	20	389.383	no	no
s68	16	51	168.933	22	263.617	no	no
s69	16	18	18.2333	13	361.4	no	no
s7	20	26	182.85	19	326.25	no	no
s70	16	51	0	10	202.567	no	no
s71	16	60	45.8667	15	292.233	no	no
s72	16	67	3.425	10	220.283	no	no
s73	16	80	17.5333	26	435.917	no	no
s74	16	64	2.93333	11	306.933	no	no
s75	16	100	72.9167	29	398.2	no	no
s76	16	54	145.433	29	350.417	no	no
s77	16	67	206.4	22	247.433	no	no
s78	16	46	171.5	25	320.783	no	no
s79	16	28	142.867	0	0	no	no
s8	20	5	159.25	25	357.383	no	no
s80	16	95	1.28333	25	403.567	no	no
s81	16	69	112.975	22	288.117	no	no
s82	16	40	0	4	128.9	no	no
s83	16	NA	#N/A	#N/A	#N/A	NA	NA
s84	17	61	70.65	16	260.8	yes	no
s85	17	90	215.983	30	328.083	no	no
s86	17	26	57.2333	24	471.35	no	no
s87	17	NA	#N/A	#N/A	#N/A	NA	NA
s88	17	66	13.1	23	505.733	no	no
s89	17	NA	152.433	17	367.883	yes	no
s9	20	36	3.00833	8	282.3	no	no
s90	17	19	87.4167	33	448.167	no	no
s91	17	66	152.617	28	358.817	no	no
s92	17	19	15.2167	19	364.867	no	no
s93	17	51	0	7	86.25	no	no
s94	17	19	15.15	0	0	no	no
s95	17	28	16.2	8	187.017	no	no
s96	17	100	175.042	25	396.45	no	no
s97	17	100	204.967	26	294.667	no	no
s98	17	14	20.9	10	205.567	no	no
s99	17	58	221.133	34	293.883	no	no
