# Supplementary material for: Exploring the relationships between the gut microbiome composition and movement patterns of laying hens in a multitier cage-free housing system
Source: PLoS One. 2026 Jan 9;21(1):e0340059. doi: 10.1371/journal.pone.0340059 (PMC12788645; doi:10.1371/journal.pone.0340059)
Supplement: S2 Table — (TXT) [file pone.0340059.s007.txt]

	s1	s10	s100	s101	s102	s103	s104	s105	s106	s107	s108	s109	s11	s110	s111	s112	s113	s114	s115	s116	s117	s118	s119	s12	s120	s121	s122	s123	s124	s126	s127	s128	s129	s13	s130	s131	s132	s133	s134	s135	s136	s137	s138	s139	s14	s140	s141	s142	s143
ASV1	176	730	1314	2306	1269	522	994	4042	1268	1664	814	1084	3517	642	130	1090	1305	341	921	1089	858	971	1627	3141	1854	1643	1807	1530	1209	1078	786	2876	1491	1278	3022	996	394	814	1011	1416	236	1343	1386	1528	1484	1302	2498	1655	1552
ASV2	348	200	797	592	1286	82	401	475	592	559	506	1207	2168	296	562	822	634	481	435	430	1026	459	538	2356	1417	382	1285	981	920	445	480	1420	1277	915	2552	403	701	300	911	622	465	756	785	640	382	380	599	1126	816
ASV3	286	357	563	215	679	547	358	1063	673	500	642	3037	852	370	4498	522	314	1648	553	620	374	464	951	559	922	1009	1210	929	1097	278	694	706	621	705	276	1059	360	1043	413	212	559	353	681	903	394	351	212	359	1054
ASV4	86	133	812	478	637	148	172	348	398	204	520	782	2259	208	462	1039	340	338	296	430	470	264	336	1898	1219	290	571	994	618	124	584	681	784	360	2156	293	563	125	868	593	298	404	856	347	164	201	701	1170	995
ASV5	387	483	262	469	563	344	647	1274	838	653	809	693	627	459	1067	340	668	551	828	498	1872	640	634	1265	226	357	575	538	754	673	359	642	624	271	3424	464	831	470	337	302	82	335	49	672	568	610	1084	673	2369
ASV6	605	876	292	501	341	1095	64	1995	335	277	570	497	353	178	805	331	177	255	1166	235	1571	751	404	413	466	187	891	175	256	370	215	545	116	452	1443	779	826	347	345	52	319	144	262	616	324	115	928	350	698
ASV7	165	276	457	247	430	109	221	382	857	234	398	843	867	271	1407	429	358	461	822	303	1077	277	601	604	482	313	669	152	621	283	391	1025	165	609	1209	107	338	672	298	298	819	356	248	431	485	585	733	512	856
ASV8	395	263	330	153	189	325	192	449	248	199	267	1155	654	363	560	169	274	558	203	218	1094	407	433	960	510	327	707	572	250	99	226	392	316	257	541	353	682	142	156	214	235	385	154	155	82	216	407	297	977
ASV9	93	89	393	718	565	220	341	1695	428	411	150	160	1064	129	120	458	366	170	563	710	170	308	566	221	414	661	392	88	264	513	392	263	108	313	717	241	335	498	363	92	349	488	46	372	501	148	267	181	283
ASV10	425	40	169	378	320	137	426	829	338	275	252	1087	567	125	2118	372	232	473	315	109	1566	210	398	805	270	390	584	232	464	531	171	474	379	568	528	415	134	251	363	71	388	467	139	205	169	329	141	590	581
ASV11	269	200	243	456	363	173	327	470	332	206	314	594	512	267	567	357	226	467	320	149	852	195	340	708	440	258	523	284	276	245	220	653	304	304	514	234	322	174	319	303	204	208	305	147	269	289	477	446	739
ASV12	697	227	151	89	309	413	160	23	490	27	133	322	327	271	380	251	279	416	435	411	1221	171	173	494	173	251	398	200	176	514	253	609	116	133	1053	184	524	196	183	72	1045	170	117	295	161	203	371	497	1371
ASV13	284	121	353	254	617	52	237	334	292	368	114	625	775	201	228	223	338	255	335	111	529	301	271	2022	671	195	588	239	510	226	118	722	526	578	879	149	451	168	492	291	194	330	347	446	210	228	154	287	128
ASV14	25	0	349	1046	830	0	724	29	17	123	526	76	575	221	70	309	1334	121	179	284	491	59	243	161	204	463	597	200	381	1123	317	2828	77	16	423	0	21	165	609	767	519	262	89	9	713	598	219	401	387
ASV15	194	283	310	193	306	129	245	340	534	165	229	590	587	204	1009	274	243	280	501	188	445	217	437	411	375	283	501	123	418	223	246	657	155	486	717	133	345	576	210	183	462	229	186	343	322	288	507	437	649
ASV16	344	415	134	234	354	223	311	297	188	59	342	787	604	413	850	263	192	413	329	90	604	389	326	613	427	231	358	389	350	210	95	359	169	240	708	266	481	169	250	148	491	188	139	226	166	159	587	110	852
ASV17	46	72	288	810	514	0	492	635	223	54	230	41	926	147	46	152	455	70	182	439	601	21	463	609	693	362	516	153	145	236	311	332	52	76	352	22	140	308	99	488	255	769	134	87	782	479	50	246	777
ASV18	167	203	314	265	328	130	500	833	352	170	220	321	468	299	52	281	181	205	240	80	575	168	261	530	304	226	569	219	370	189	116	740	414	475	1504	152	250	162	273	495	123	157	160	180	523	338	870	297	553
ASV19	52	131	679	9	1541	31	552	159	70	80	481	154	633	51	805	495	42	173	505	74	308	129	9	2732	677	261	1677	438	54	98	510	291	165	72	6	122	594	14	314	349	991	1975	290	15	923	238	132	54	264
ASV20	706	216	136	88	221	292	115	0	343	20	115	199	313	285	383	189	190	463	409	304	823	132	151	434	168	184	361	146	195	465	233	457	115	163	833	116	330	187	171	47	904	120	193	266	99	153	319	479	1035
ASV21	426	220	155	125	410	162	81	559	414	207	239	778	927	143	635	279	103	231	437	198	1025	228	101	1343	388	258	618	359	173	140	295	592	237	279	279	288	423	137	233	239	373	269	169	239	85	93	314	203	593
ASV22	178	140	388	779	589	157	186	142	46	195	241	95	718	80	0	296	360	74	155	201	280	82	203	741	475	341	842	333	177	287	368	645	108	174	119	154	61	0	802	132	55	362	131	253	72	134	228	181	285
ASV23	10	156	12	339	406	7	440	138	26	91	141	203	211	1116	4	781	195	1041	131	112	0	163	164	1496	223	100	321	161	715	60	56	287	231	419	207	0	250	128	211	242	73	197	84	75	41	379	288	251	115
ASV24	597	243	108	54	255	263	151	0	439	0	103	151	248	389	468	203	261	492	421	334	716	169	177	329	220	167	473	160	288	581	175	463	96	116	855	136	420	190	158	43	999	108	131	236	94	169	273	313	784
ASV25	110	48	120	418	240	341	297	680	233	338	166	193	407	349	823	211	432	278	354	188	97	194	434	151	522	112	452	258	336	285	50	290	238	155	703	105	437	143	302	95	233	246	61	495	192	119	479	149	452
ASV26	233	122	310	110	140	137	185	235	165	243	128	930	385	187	1354	72	492	501	158	43	327	125	429	502	111	63	92	52	311	153	0	198	77	368	422	40	220	269	102	65	351	29	151	324	107	127	432	303	627
ASV27	485	108	192	38	414	258	0	143	140	60	186	590	919	69	849	205	193	371	536	331	546	118	39	498	459	246	409	70	27	96	446	113	58	213	77	113	74	174	197	53	515	149	71	0	68	10	83	65	321
ASV28	56	58	302	561	331	102	206	1137	211	255	99	122	701	0	63	318	232	103	325	496	160	274	406	170	264	409	290	81	138	274	305	278	0	225	519	177	388	292	212	68	151	352	62	225	372	115	126	133	177
ASV29	138	433	179	248	419	54	191	44	104	93	294	61	208	203	0	145	258	218	162	94	587	54	7	836	409	26	275	242	63	89	89	1294	123	327	183	13	37	5	154	772	39	121	209	28	286	178	427	212	306
ASV30	826	78	189	0	231	227	51	191	277	0	96	545	281	101	618	50	45	89	218	40	1852	34	153	236	575	252	366	400	150	179	151	321	176	164	479	152	94	211	77	164	602	113	198	200	62	78	135	188	987
ASV31	121	200	170	132	414	138	332	401	213	60	209	56	495	234	35	190	171	101	185	175	105	163	288	421	185	136	398	249	207	73	105	466	124	127	186	159	224	117	252	281	207	48	111	153	511	214	260	183	335
ASV32	68	113	142	454	337	102	197	661	79	177	83	38	276	63	0	199	167	33	149	137	230	146	288	343	236	84	499	109	144	303	134	480	89	120	348	140	339	263	228	132	149	307	54	328	283	217	412	201	261
ASV33	177	163	285	240	240	128	303	221	95	98	222	85	335	81	39	161	160	78	161	138	358	187	91	503	332	76	730	180	140	197	115	810	79	166	137	122	261	76	303	159	221	226	126	92	236	113	269	167	270
ASV34	319	113	119	39	187	356	122	0	371	0	72	212	300	136	327	188	158	213	282	293	1029	150	75	259	152	167	282	129	131	279	135	342	86	81	720	131	306	120	90	58	485	123	111	162	157	80	225	258	883
ASV35	84	67	89	323	155	258	180	437	80	195	173	270	384	173	410	147	70	59	296	42	141	196	480	513	241	107	296	215	569	186	46	226	211	135	1250	164	326	347	228	49	109	246	77	62	336	199	369	49	103
ASV36	413	40	166	172	251	141	68	137	213	95	150	404	328	210	417	209	219	265	210	166	409	122	116	161	356	154	299	277	105	131	129	111	220	202	416	193	74	191	72	60	328	66	237	168	85	87	93	113	493
ASV37	345	38	144	185	208	135	38	125	208	90	124	335	303	195	335	191	139	279	188	159	350	132	95	169	302	110	207	191	116	115	110	118	165	181	369	196	59	161	53	52	222	76	238	145	61	85	97	132	430
ASV38	135	110	108	142	140	118	239	183	194	103	156	212	373	203	504	176	130	229	206	42	513	87	226	623	100	70	251	74	189	90	36	285	282	404	357	87	141	137	145	181	155	93	125	203	226	100	98	282	589
ASV39	30	114	248	208	253	57	199	343	67	269	125	26	306	44	43	20	392	28	504	232	228	214	70	367	60	136	262	133	32	147	225	418	30	27	422	92	203	38	137	483	30	94	94	136	515	78	256	110	199
ASV40	299	93	190	133	311	79	23	0	72	23	146	494	356	149	302	120	110	230	291	41	596	57	9	569	361	61	690	215	33	15	149	343	100	135	24	27	46	41	96	81	300	100	208	0	40	22	124	56	403
ASV41	89	100	134	276	373	102	191	378	36	90	123	70	416	64	21	118	195	49	197	131	112	105	125	334	140	156	344	74	108	221	130	264	59	117	216	56	165	101	102	83	199	162	86	96	153	89	174	98	325
ASV42	206	294	59	156	127	444	29	739	124	82	211	189	123	40	246	132	55	89	422	66	467	245	156	162	185	90	324	51	82	130	69	206	24	161	458	251	305	115	111	30	98	39	65	199	75	33	345	99	186
ASV43	28	0	155	438	268	6	220	283	124	49	111	21	497	58	0	68	105	50	85	250	326	0	205	284	368	164	230	95	61	146	177	178	22	32	176	0	57	163	56	234	141	331	72	81	370	227	19	125	440
ASV44	494	109	169	5	121	167	0	0	60	0	99	235	285	192	523	13	0	16	139	32	810	26	0	650	502	42	290	584	18	0	75	317	60	50	19	43	9	0	36	129	1190	19	506	0	0	6	83	66	604
ASV45	174	73	111	133	210	45	290	222	47	81	123	244	164	71	386	195	111	238	61	37	101	100	246	322	158	103	393	103	76	335	71	161	191	127	332	88	136	40	104	77	150	55	93	114	52	114	242	207	253
ASV46	72	92	90	90	113	195	60	284	144	48	138	447	225	190	181	103	118	302	95	136	589	223	116	336	211	151	399	256	118	55	106	178	148	46	194	133	215	67	112	99	126	237	95	23	0	106	189	151	457
ASV47	534	38	118	30	164	100	34	123	220	38	69	336	205	84	417	47	40	45	155	29	1219	28	93	151	380	163	222	283	105	102	95	208	130	106	404	87	69	149	88	84	406	77	152	162	53	45	82	145	634
ASV48	178	275	91	171	150	305	25	664	95	109	223	235	113	55	252	101	55	83	342	56	444	307	157	172	150	64	319	62	55	127	90	221	36	147	464	284	301	101	97	29	100	38	80	200	116	16	386	115	234
ASV49	394	107	31	59	102	28	24	281	20	36	100	216	270	32	18	36	87	76	150	49	196	64	138	255	195	30	192	186	59	135	69	107	124	124	182	27	82	48	126	106	198	120	119	112	67	61	130	23	155
ASV50	94	162	97	137	148	24	20	0	0	0	186	58	227	442	0	17	18	224	23	25	466	18	68	361	200	88	344	224	54	24	46	582	98	171	30	0	0	0	62	167	448	51	308	0	6	100	7	28	397
ASV51	167	0	137	144	152	66	158	465	181	220	123	491	241	180	206	145	307	161	175	162	77	168	173	360	182	91	75	24	235	59	105	400	70	200	768	153	216	189	123	49	106	86	83	138	148	153	181	440	259
ASV52	86	87	97	55	186	127	103	266	154	131	166	729	239	123	1054	119	81	401	128	152	99	121	253	111	200	246	279	216	269	54	132	161	209	202	81	307	102	274	117	41	176	103	120	218	145	83	48	106	247
ASV53	23	0	117	330	226	0	204	267	98	37	98	29	369	69	0	49	152	35	65	225	287	0	194	276	325	141	228	71	53	96	114	184	29	22	142	0	47	113	57	248	106	407	92	62	341	231	25	76	405
ASV54	199	79	96	105	85	73	143	275	153	54	80	225	98	69	409	54	52	245	382	82	290	146	155	208	155	83	133	107	73	144	52	101	141	119	340	89	163	122	51	52	319	30	65	54	159	77	108	79	266
ASV55	80	129	99	128	191	26	68	235	163	81	70	190	398	71	56	237	81	174	156	126	449	222	21	283	122	132	296	118	29	120	58	335	87	101	64	80	115	73	84	207	144	158	120	41	86	64	147	110	273
ASV56	67	84	136	156	194	72	97	188	101	108	109	167	241	166	72	131	130	146	112	58	166	118	160	234	222	121	272	80	119	136	125	311	143	88	171	145	145	81	90	138	122	99	95	208	180	172	107	115	275
ASV57	159	248	70	129	98	347	22	541	99	106	152	183	106	42	169	72	61	77	333	53	442	251	117	104	127	29	275	56	54	100	63	166	29	134	356	189	301	76	87	13	70	25	67	156	98	45	298	83	232
ASV58	54	128	130	171	105	96	127	233	99	81	76	146	244	88	113	66	176	103	145	75	329	112	142	202	211	95	246	176	149	97	86	218	75	104	340	79	161	67	116	216	128	104	44	111	185	122	79	141	259
ASV59	57	78	78	86	116	54	130	279	193	58	120	108	221	76	47	87	114	83	156	55	258	80	163	344	105	63	187	91	90	110	85	120	187	200	300	75	65	87	66	203	82	70	123	102	73	133	153	79	209
ASV60	108	90	56	129	101	108	134	228	117	68	181	80	102	55	70	54	136	77	185	50	263	65	152	230	277	107	231	110	51	76	76	226	158	65	268	48	130	67	151	77	122	72	80	168	108	146	190	113	360
ASV61	111	72	152	94	95	102	103	260	101	72	76	114	194	111	182	89	117	86	106	69	196	120	209	185	217	124	285	125	143	140	73	185	57	114	413	81	212	63	140	106	106	64	71	88	125	103	115	115	198
ASV62	87	90	103	194	330	53	103	255	73	73	81	88	209	98	59	96	123	79	121	92	231	82	82	156	143	53	317	169	80	73	86	239	61	36	98	58	137	281	46	87	71	70	74	160	55	71	177	106	127
ASV63	0	58	0	311	46	141	243	162	64	77	0	94	119	314	0	87	122	0	116	30	208	71	90	173	66	32	707	99	0	38	0	218	0	114	77	0	112	66	85	162	0	42	62	19	189	107	127	227	303
ASV64	97	65	111	169	163	81	136	73	63	41	112	72	133	136	52	72	104	125	118	63	170	81	158	362	146	62	200	122	106	86	47	282	131	101	171	75	131	57	118	130	81	105	80	54	76	95	116	127	340
ASV65	0	0	141	339	318	0	280	0	0	26	152	30	212	65	8	142	435	27	56	78	173	30	89	42	89	190	195	74	107	388	94	947	34	10	184	0	14	55	226	241	237	79	36	0	202	237	63	120	119
ASV66	0	53	122	169	315	64	65	145	135	42	38	111	189	65	0	100	127	0	83	123	80	72	89	159	170	77	135	75	46	90	75	275	44	54	88	36	91	172	68	91	25	98	29	96	185	57	139	84	107
ASV67	114	72	134	95	184	116	114	177	62	59	54	201	72	158	215	97	83	200	84	31	69	83	165	112	117	67	201	79	136	42	47	327	162	125	163	85	92	71	124	100	108	57	85	67	93	94	232	104	120
ASV68	36	12	96	85	19	37	248	565	71	77	25	250	100	121	710	45	251	398	76	73	196	26	252	82	61	117	30	67	155	119	46	43	108	64	831	42	85	58	56	37	142	32	25	78	66	39	42	119	367
ASV69	93	83	80	59	62	144	11	0	73	13	79	25	74	177	0	59	59	147	181	12	214	112	26	379	199	31	75	118	30	40	44	483	99	110	82	9	50	0	84	104	119	38	64	0	17	37	173	98	256
ASV70	72	85	84	133	81	72	130	174	104	57	82	143	134	76	128	96	87	211	172	34	152	79	128	205	79	71	112	92	111	49	71	143	154	91	165	58	114	82	103	89	76	70	72	28	108	88	127	131	200
ASV71	142	74	86	69	104	66	63	153	112	62	126	209	238	72	223	60	99	84	110	47	118	46	76	346	174	98	256	132	93	91	127	151	110	135	130	73	113	60	184	69	111	108	128	100	98	76	113	129	211
ASV72	28	68	124	156	143	71	83	73	59	40	138	0	285	44	0	188	50	0	66	33	341	0	49	245	172	0	367	104	57	117	80	232	47	91	0	22	48	54	300	188	0	95	32	45	77	27	74	82	79
ASV73	26	92	144	59	76	17	142	109	84	136	106	15	177	31	37	24	148	58	54	107	246	137	195	183	152	51	290	109	102	168	55	265	9	45	526	95	64	65	63	305	100	125	23	131	173	182	76	106	143
ASV74	143	92	120	60	86	77	38	36	131	35	103	155	125	124	44	55	46	139	132	35	377	65	35	202	192	27	197	65	35	42	42	194	100	79	75	28	107	24	54	81	172	31	106	36	54	23	63	67	204
ASV75	92	65	42	74	93	104	75	160	112	61	39	290	87	92	444	72	64	136	136	50	175	86	160	143	147	112	126	53	164	42	62	132	235	113	384	52	111	50	69	62	133	56	110	72	59	60	121	129	232
ASV76	71	0	167	26	107	62	0	72	145	56	50	253	107	59	244	45	83	80	67	0	236	0	97	187	59	0	66	32	67	92	45	138	29	115	90	0	92	215	0	44	240	0	0	91	37	51	119	75	335
ASV77	31	79	62	232	88	51	104	107	71	36	72	27	80	58	46	52	87	39	100	46	177	94	304	163	110	49	266	240	91	141	81	109	30	45	170	62	25	54	64	84	24	70	72	95	96	180	50	39	125
ASV78	99	67	91	145	104	68	86	139	52	35	81	117	266	68	60	58	106	105	109	45	111	59	89	172	187	95	256	119	70	60	70	170	84	130	144	40	49	43	115	97	119	76	159	58	57	83	74	84	123
ASV79	53	123	66	202	148	25	146	55	0	18	214	17	270	134	0	56	86	11	31	0	129	31	24	367	141	10	271	166	42	21	55	621	21	95	58	8	68	0	117	276	31	125	76	25	111	34	183	51	155
ASV80	89	49	96	106	88	58	159	52	35	62	78	88	234	170	44	62	76	52	101	19	250	60	76	273	111	80	217	88	56	87	36	315	149	111	145	44	68	17	77	89	39	72	122	73	70	60	62	145	137
ASV81	110	38	0	75	46	50	75	426	109	60	40	146	113	159	359	67	59	285	138	20	76	75	266	62	68	66	49	0	90	143	45	46	127	138	326	76	149	112	51	69	168	49	40	28	88	68	133	101	175
ASV82	19	53	95	123	90	76	58	175	109	75	89	123	182	102	32	65	54	61	90	31	121	59	96	248	119	49	110	74	119	63	54	205	87	97	125	43	90	36	101	107	32	56	56	135	89	68	80	103	169
ASV83	32	64	63	130	215	119	101	186	20	36	61	75	139	50	0	60	61	25	113	50	100	39	56	133	63	83	91	0	78	138	58	154	67	113	104	58	76	90	82	0	117	116	41	31	95	24	112	87	98
ASV84	41	63	84	50	36	36	55	75	102	58	53	263	134	112	116	106	145	91	95	0	99	56	178	201	76	82	51	71	59	43	35	136	111	112	194	32	68	61	235	58	43	79	54	110	61	68	288	120	149
ASV85	75	69	55	85	106	104	78	105	71	96	97	63	226	77	165	59	89	99	113	66	178	48	129	119	124	73	202	114	120	66	92	93	50	62	173	45	78	53	61	86	62	57	112	81	68	77	80	73	143
ASV86	156	0	75	85	120	74	0	57	100	36	53	161	168	73	207	98	101	167	73	80	202	66	42	92	157	65	113	103	57	0	50	71	89	79	184	78	29	88	0	0	137	50	119	69	28	0	51	65	218
ASV87	53	59	70	72	78	81	99	135	99	74	32	139	150	64	119	118	68	71	116	68	160	103	77	126	118	43	147	88	74	83	71	132	79	72	99	62	99	91	64	56	127	48	76	74	0	110	77	125	123
ASV88	0	58	0	102	166	0	130	44	0	40	43	56	73	377	0	291	44	424	46	42	3	67	88	416	58	0	124	48	192	0	33	86	67	109	71	21	72	0	88	85	0	62	0	0	0	136	114	78	0
ASV89	117	66	35	0	108	78	0	204	152	80	54	273	295	51	192	56	0	57	159	65	210	68	0	326	129	84	133	89	44	54	99	127	84	110	112	80	139	64	91	49	102	61	60	101	0	29	180	87	114
ASV90	0	0	259	0	577	0	183	0	0	0	141	38	211	0	315	155	0	32	111	0	111	0	0	847	290	58	374	135	0	31	115	87	0	0	0	0	192	0	85	108	346	487	62	0	226	52	0	0	60
ASV91	81	50	58	60	143	34	0	154	45	40	34	69	166	35	39	79	34	44	66	39	294	24	62	178	138	29	170	74	58	52	41	237	56	32	90	24	61	258	0	58	70	63	40	92	21	47	222	66	107
ASV92	147	55	92	107	238	100	0	0	50	0	86	63	199	33	41	115	74	83	151	49	184	51	0	178	256	47	211	62	0	55	76	200	19	29	26	27	0	0	35	41	272	45	38	0	0	0	56	33	217
ASV93	207	39	28	35	75	0	20	0	203	0	27	681	105	22	1224	0	72	399	94	34	336	140	30	52	33	59	167	42	34	26	26	49	83	0	53	110	85	34	25	0	188	15	55	15	48	43	111	32	468
ASV94	51	130	82	134	59	100	192	341	62	55	72	27	18	28	7	50	30	98	45	21	72	47	66	84	46	15	98	52	92	24	39	166	150	117	54	57	104	18	49	94	56	42	13	16	141	69	50	114	155
ASV95	36	35	52	87	120	67	54	450	51	53	46	46	195	19	19	37	85	23	157	118	21	66	126	86	70	97	51	17	114	63	43	43	13	44	234	129	145	181	50	31	141	101	0	53	181	44	58	86	80
ASV96	114	92	123	111	229	0	0	0	0	0	127	0	176	0	0	90	0	0	0	48	154	0	0	330	254	0	458	0	0	0	91	136	0	0	0	50	0	0	132	125	0	72	43	0	42	0	64	0	66
ASV97	0	0	90	210	96	42	78	360	130	105	0	68	200	0	22	118	100	50	128	171	42	72	113	71	77	150	72	30	100	93	136	65	0	70	140	84	40	149	73	0	51	114	0	101	125	41	42	51	39
ASV98	298	31	87	0	71	71	0	89	122	0	0	215	121	32	210	0	0	34	97	0	659	0	55	98	248	92	98	157	53	56	68	107	59	52	191	40	0	75	44	56	221	0	76	88	0	0	41	94	315
ASV99	84	72	59	70	60	67	79	100	50	36	96	62	246	61	105	60	59	89	68	24	223	59	89	165	106	54	181	67	46	58	32	148	81	67	142	54	56	33	55	91	92	49	77	45	58	45	96	67	177
ASV100	39	84	43	92	71	25	84	189	78	45	48	126	267	79	87	65	38	65	81	40	173	64	54	223	108	98	130	58	49	49	39	199	132	78	59	46	63	35	91	79	60	64	59	151	31	50	88	76	109
ASV101	57	0	142	28	234	120	89	209	74	33	75	113	387	8	259	51	54	80	148	286	8	4	2	277	118	110	311	70	6	375	171	46	9	74	74	12	27	19	17	5	101	30	24	13	20	16	22	4	246
ASV102	66	31	54	97	82	57	113	151	48	37	63	50	97	90	60	50	41	103	104	23	154	64	77	148	91	74	92	64	98	48	24	149	56	72	185	49	97	51	64	75	66	62	31	63	77	90	103	99	155
ASV103	41	20	88	97	95	131	129	81	109	90	94	32	111	0	0	88	128	12	75	332	33	67	76	72	122	141	112	29	68	71	95	57	0	29	55	43	0	132	38	24	141	133	10	119	83	30	55	0	105
ASV104	12	24	126	257	62	40	24	42	0	54	0	50	0	0	37	42	0	41	267	83	226	6	0	8	183	47	14	220	28	16	130	1253	84	36	48	0	58	44	22	106	47	0	73	0	22	273	152	162	280
ASV105	56	58	100	46	42	68	39	100	62	0	64	254	111	81	111	38	42	126	41	38	218	99	88	199	82	59	168	102	42	32	34	84	65	41	101	63	134	30	42	42	47	131	31	0	0	45	112	68	249
ASV106	54	31	70	99	83	54	53	371	77	45	68	33	171	11	31	47	54	66	71	48	139	80	88	91	164	63	141	26	39	53	98	131	8	54	82	38	64	43	119	29	181	86	28	104	100	36	80	45	69
ASV107	34	38	48	65	157	54	31	31	23	28	23	126	212	61	55	55	46	56	61	74	121	50	68	194	190	55	84	50	69	55	61	217	50	65	46	36	51	148	77	26	114	46	40	37	23	28	178	62	83
ASV108	66	36	92	46	59	67	45	0	0	0	25	160	64	68	49	53	29	264	97	19	30	27	143	108	107	0	83	75	41	39	0	111	85	130	95	0	41	0	77	130	174	22	0	0	135	45	124	33	310
ASV109	48	32	43	97	85	53	84	154	61	27	55	35	91	58	74	66	62	73	69	28	132	66	117	165	92	71	102	48	117	73	29	169	47	142	213	27	110	75	42	58	51	58	30	59	57	83	134	88	185
ASV110	95	23	13	0	47	31	49	200	65	0	89	197	113	11	411	459	0	95	104	35	170	19	0	117	93	33	81	0	46	0	118	107	0	26	0	55	0	34	11	0	99	24	42	0	0	0	42	33	219
ASV111	0	128	18	0	110	0	50	58	0	0	0	71	119	0	0	0	45	51	80	0	386	0	14	110	48	0	0	35	0	34	0	385	238	0	0	41	39	53	36	80	73	23	0	0	0	69	0	35	18
ASV112	56	25	70	65	61	57	57	220	59	52	61	89	87	96	186	67	33	59	45	26	73	65	132	148	34	17	54	32	45	78	16	27	89	77	134	46	64	29	54	34	80	50	46	53	74	41	62	62	203
ASV113	51	24	56	27	80	83	48	190	83	79	43	64	108	54	0	87	55	5	35	90	78	62	262	202	118	62	106	91	64	64	109	86	84	71	163	63	60	129	83	52	37	105	71	86	64	66	88	112	134
ASV114	62	35	54	66	70	49	103	108	72	38	53	42	138	36	72	61	58	45	94	30	99	80	68	133	159	43	146	26	21	30	45	197	46	57	50	42	113	66	79	55	113	46	49	45	59	61	84	69	185
ASV115	0	22	0	117	190	6	101	399	56	78	0	0	229	0	0	43	132	0	28	361	0	54	147	73	14	50	0	14	206	27	63	89	0	0	46	26	100	213	21	25	44	48	0	186	138	58	89	46	57
ASV116	40	0	61	73	82	53	48	133	38	76	38	67	146	47	148	71	69	56	59	80	103	57	85	91	73	110	87	61	98	80	67	76	34	79	73	53	124	89	61	78	68	92	57	121	62	66	55	54	162
ASV117	36	138	95	111	119	11	0	0	114	13	44	81	249	87	35	44	110	49	76	44	95	43	0	471	125	38	23	160	152	25	27	175	37	0	98	39	73	0	99	287	36	50	74	0	0	43	266	71	212
ASV118	0	29	77	47	53	20	69	236	90	76	50	216	175	0	124	86	53	42	117	159	56	36	102	45	34	279	23	59	90	101	71	35	67	48	303	41	74	75	15	22	64	111	0	70	58	50	51	116	153
ASV119	44	65	30	146	53	42	116	116	78	37	45	115	66	109	0	132	47	61	61	52	0	46	87	49	99	0	100	62	96	51	51	99	120	72	58	0	74	0	30	58	38	84	50	24	58	53	213	64	131
ASV120	156	41	30	0	59	46	34	0	135	29	42	533	79	0	944	35	53	273	75	0	286	81	0	38	39	66	159	36	33	0	31	48	65	21	46	83	48	44	29	25	199	0	0	0	43	0	90	42	390
ASV121	97	68	20	45	142	55	12	78	40	23	101	182	194	76	175	56	19	99	39	25	114	69	77	124	103	69	74	79	113	16	13	96	64	56	78	38	87	44	75	43	66	33	22	12	104	37	117	39	209
ASV122	26	43	29	92	49	56	56	220	76	49	44	157	119	47	232	50	61	77	88	48	76	57	93	90	67	86	76	69	95	66	64	74	83	111	310	54	48	66	51	23	52	89	29	111	67	69	85	106	171
ASV123	26	72	62	136	55	12	139	157	33	63	55	11	55	103	5	38	122	30	76	50	72	37	67	38	55	17	135	34	89	54	15	74	43	66	171	14	19	8	72	246	61	32	50	37	110	75	53	43	118
ASV124	101	29	71	28	46	42	61	145	78	14	56	135	44	33	173	33	13	94	160	20	163	57	84	120	92	42	59	58	37	68	38	61	61	51	149	24	77	62	28	27	177	20	34	28	64	41	58	25	122
ASV125	88	27	37	76	66	59	71	169	62	40	47	165	74	83	253	44	60	30	100	14	77	41	93	128	64	50	68	62	64	82	36	117	157	75	154	32	20	52	78	60	58	30	94	51	31	24	77	156	245
ASV126	0	30	81	40	134	114	40	66	71	39	41	9	113	75	0	54	70	12	34	60	58	98	105	88	90	68	65	30	123	124	57	81	9	80	41	24	19	54	121	70	49	65	100	115	63	79	64	91	89
ASV127	21	15	40	27	88	118	38	0	87	0	22	120	138	0	37	82	42	0	64	99	542	49	0	92	48	85	69	71	0	36	28	139	29	19	226	30	141	25	26	43	35	56	23	19	51	17	100	58	416
ASV128	282	32	21	34	26	8	86	65	87	47	71	85	102	27	300	44	34	80	125	22	57	30	81	192	45	124	32	76	77	88	13	44	39	5	119	37	32	7	70	72	17	40	0	131	12	29	49	44	129
ASV129	29	11	30	117	120	34	33	296	14	40	21	0	69	26	9	90	37	13	43	49	21	36	132	73	106	40	105	37	50	41	24	108	16	26	183	47	131	77	89	0	62	65	36	71	74	48	148	99	74
ASV130	40	15	193	55	60	35	61	62	31	30	100	20	16	28	507	33	75	114	74	5	79	18	39	180	35	39	14	38	84	41	11	144	25	70	103	13	77	146	77	75	30	27	91	28	18	10	164	41	199
ASV131	0	520	46	0	62	0	63	103	50	34	27	62	374	32	16	27	0	57	0	0	51	127	144	471	31	0	38	65	33	0	0	72	29	132	66	48	48	0	25	20	44	19	26	34	0	0	40	44	33
ASV132	37	49	60	63	42	56	69	65	60	52	58	48	32	59	131	35	41	74	36	10	122	44	82	103	65	35	80	33	69	58	33	160	71	44	112	68	88	65	73	42	45	49	48	52	42	60	75	103	139
ASV133	66	40	45	53	74	45	31	54	38	36	58	90	162	0	113	37	40	45	64	0	50	0	64	202	89	70	172	65	0	50	69	76	44	51	72	38	48	38	106	25	70	56	54	47	32	33	59	53	106
ASV134	33	0	57	48	42	33	62	197	0	45	49	0	62	75	76	57	49	53	72	43	67	43	125	88	79	60	49	26	81	154	56	91	77	64	78	0	39	34	55	73	61	85	52	49	24	50	18	33	91
ASV135	0	55	83	275	281	0	104	0	0	0	111	0	303	0	0	66	144	0	77	33	100	0	0	93	58	49	199	53	0	158	102	113	0	0	57	0	0	0	0	82	0	52	0	0	0	0	0	0	98
ASV136	0	2	0	40	42	18	284	975	79	0	51	122	27	4	0	61	0	112	7	23	0	17	79	0	2	16	40	51	64	28	6	10	78	0	259	5	135	14	0	0	0	0	0	6	37	29	14	158	21
ASV137	0	24	0	105	8	79	135	54	41	14	0	44	70	184	0	42	64	0	81	23	118	67	89	82	25	8	77	20	0	20	0	91	0	58	67	0	73	43	40	62	16	20	23	0	119	38	76	120	138
ASV138	85	51	142	99	144	0	93	0	0	24	115	54	0	122	24	60	39	46	0	0	164	0	0	109	107	36	339	39	0	0	0	120	0	38	30	30	0	0	37	56	46	0	54	0	31	0	173	98	460
ASV139	28	0	30	35	144	0	0	54	39	56	0	43	285	0	0	84	0	23	73	78	37	0	47	78	127	42	88	0	89	32	77	133	0	31	0	40	37	38	0	57	60	35	0	31	33	27	109	35	35
ASV140	45	44	45	63	52	25	44	59	73	23	54	78	84	19	104	26	39	61	82	28	63	24	62	175	116	33	168	64	24	76	64	74	47	65	51	38	44	41	93	28	55	47	65	55	27	37	82	46	84
ASV141	75	50	23	58	68	55	39	109	35	24	26	48	89	29	0	43	48	31	32	60	51	41	62	100	65	15	108	18	50	49	38	154	35	29	65	48	71	70	30	36	98	28	16	56	73	45	79	44	63
ASV142	32	25	32	83	36	49	86	123	48	20	46	79	56	23	61	55	30	48	51	31	94	33	49	75	52	53	148	25	37	80	30	109	65	78	164	0	147	36	40	158	18	16	14	44	76	61	46	77	74
ASV143	134	52	121	0	138	36	0	0	0	0	34	0	105	39	0	0	0	0	0	0	273	0	0	183	89	0	302	64	0	26	0	188	0	0	0	0	0	0	33	46	0	19	143	0	0	0	0	0	175
ASV144	22	14	35	36	134	53	25	66	47	13	28	68	56	39	68	52	24	16	18	20	45	16	81	59	34	15	47	24	29	23	20	106	32	37	37	13	36	205	17	18	44	28	20	37	16	22	197	55	94
ASV145	59	50	28	91	89	0	82	104	75	51	0	89	46	0	135	108	47	132	0	0	93	19	59	148	61	0	159	0	0	32	0	59	70	47	105	19	64	30	0	0	70	53	13	0	46	40	28	83	98
ASV146	209	0	59	0	49	41	0	49	99	10	0	139	58	46	162	0	0	0	48	0	424	0	42	70	180	55	89	105	54	49	35	93	39	53	131	42	0	36	32	0	137	0	53	60	0	0	41	39	223
ASV147	96	42	50	43	69	65	22	31	18	20	41	54	197	36	104	47	31	57	93	24	190	44	44	64	59	54	131	58	32	40	33	102	37	35	64	21	58	19	38	43	107	32	41	33	19	38	20	38	73
ASV148	17	0	79	200	39	0	20	0	0	7	127	6	15	55	0	26	39	49	7	0	105	0	0	121	116	8	57	196	12	0	13	255	16	31	22	0	0	0	13	63	0	39	36	0	27	50	7	35	7
ASV149	0	63	26	100	81	8	61	0	13	20	22	9	48	61	0	34	29	32	11	0	103	20	22	122	42	0	176	21	19	13	7	139	68	19	15	0	16	0	29	96	24	10	27	16	87	49	77	25	124
ASV150	69	13	32	37	40	71	68	96	40	37	51	169	44	71	111	58	17	126	61	10	79	28	97	116	37	39	48	31	23	80	16	64	67	109	230	43	37	34	60	23	72	21	35	21	47	41	84	92	220
ASV151	170	20	52	0	46	63	0	54	73	8	15	98	67	22	149	26	0	0	46	12	443	0	32	70	133	43	80	100	43	47	33	88	43	44	111	30	26	42	25	29	138	0	43	42	15	16	29	42	216
ASV152	37	27	20	20	43	112	49	29	67	36	47	12	152	45	0	104	41	0	85	14	62	40	14	68	80	31	48	14	24	40	19	72	35	26	75	27	52	20	0	50	57	40	38	68	31	31	37	110	59
ASV153	87	94	45	0	97	95	0	0	23	0	0	0	118	134	0	0	0	63	42	0	54	0	0	124	16	0	207	0	6	32	18	341	0	0	0	0	0	0	0	19	127	41	158	0	0	0	82	0	0
ASV154	0	0	0	48	37	25	120	256	32	56	0	24	92	29	0	99	164	0	31	33	0	75	157	32	52	53	29	0	160	37	0	43	34	0	81	0	93	62	60	0	0	51	0	86	109	33	64	35	0
ASV155	0	0	46	64	0	39	32	65	63	0	0	0	170	130	77	36	64	87	0	93	401	0	71	141	0	105	145	210	0	0	0	101	58	0	0	0	109	19	0	54	49	0	0	68	0	66	70	0	137
ASV156	73	18	52	65	31	18	18	10	62	34	44	183	74	53	27	58	23	110	97	28	215	72	27	90	85	85	72	61	17	16	70	81	43	46	84	22	25	25	11	74	129	42	33	0	0	25	30	31	119
ASV157	33	59	51	116	95	0	61	12	19	0	84	0	133	69	0	36	52	15	0	22	61	0	10	213	68	16	149	84	31	0	23	277	0	44	28	0	48	13	69	138	44	60	48	0	50	15	65	31	85
ASV158	24	33	12	60	43	31	58	115	29	26	56	84	53	50	66	60	51	95	81	26	77	22	48	105	57	12	47	41	21	29	20	110	37	62	78	24	50	27	44	29	44	16	26	7	65	41	94	57	167
ASV159	0	43	73	28	61	0	91	56	21	83	50	6	85	10	8	13	86	27	21	55	92	37	81	99	62	34	118	59	48	63	25	143	0	20	201	36	22	40	30	169	47	49	15	73	77	77	51	38	102
ASV160	48	15	32	0	83	75	47	93	50	42	36	50	63	60	211	42	190	54	66	98	0	26	71	25	40	115	52	43	96	46	54	38	39	49	47	26	78	0	33	0	126	0	8	41	0	63	30	52	0
ASV161	28	110	29	31	41	10	30	18	13	27	13	0	100	36	0	10	37	21	13	22	97	13	40	143	45	4	130	82	16	16	17	254	14	49	27	0	10	0	24	103	17	54	73	0	17	16	30	31	98
ASV162	12	10	56	50	74	16	61	45	75	34	65	28	16	61	28	66	27	85	36	0	197	65	27	27	33	40	28	15	27	36	20	63	27	34	95	33	29	45	55	90	56	29	0	16	164	34	45	44	43
ASV163	0	21	0	126	0	87	109	77	59	0	0	27	70	131	0	28	70	0	63	24	36	38	63	66	42	31	80	0	0	26	0	99	0	27	46	0	71	0	47	46	0	21	29	0	84	46	66	73	140
ASV164	30	34	0	74	70	70	38	60	40	23	33	91	68	21	101	9	63	27	69	0	168	48	57	61	85	29	89	44	89	51	0	83	37	60	205	61	43	11	27	39	41	28	26	80	52	43	36	66	74
ASV165	20	155	59	50	108	13	0	11	16	0	90	0	45	60	0	32	11	19	27	14	133	21	44	80	11	4	64	61	25	0	0	22	20	19	18	0	0	0	0	417	17	28	29	0	17	25	48	0	71
ASV166	0	0	154	0	184	0	118	0	0	0	100	0	37	0	78	109	0	0	74	0	57	39	0	661	120	66	327	91	0	0	102	54	0	0	0	0	69	0	37	58	172	390	0	0	178	29	0	0	66
ASV167	53	49	63	55	55	21	42	0	13	0	47	14	126	49	0	56	26	18	51	11	79	19	20	166	81	24	141	42	10	48	20	127	48	48	55	25	33	0	56	69	9	41	25	17	17	28	31	34	55
ASV168	44	23	26	0	62	71	0	115	40	34	0	58	38	19	755	21	25	104	52	95	30	18	0	0	23	44	0	0	0	31	22	20	0	0	51	27	62	47	0	0	679	20	0	48	77	45	37	20	32
ASV169	60	37	49	92	80	31	55	50	0	17	44	6	97	0	0	39	25	17	37	15	216	20	11	131	66	14	175	31	22	44	50	100	0	31	38	12	25	11	67	32	53	55	40	19	20	16	23	21	21
ASV170	0	0	70	132	27	0	0	0	33	35	0	37	0	0	0	0	28	0	136	62	148	0	0	0	103	26	0	143	0	0	75	806	39	28	47	13	65	0	0	79	0	44	48	0	0	168	95	115	220
ASV171	32	45	28	45	64	0	0	93	37	20	0	48	110	28	0	47	0	0	40	26	170	18	39	85	67	24	77	35	42	0	32	183	0	15	45	0	54	127	15	37	26	39	0	43	16	0	133	41	47
ASV172	45	40	20	17	65	16	32	60	54	17	29	29	138	28	36	39	24	0	18	21	233	65	0	110	49	42	124	80	13	54	12	103	41	42	52	43	43	22	45	72	52	19	29	35	29	45	39	35	168
ASV173	38	165	0	22	0	37	0	83	45	25	0	52	183	0	0	21	33	24	40	13	56	83	66	216	0	44	0	51	0	22	27	67	0	82	57	0	55	33	64	0	0	0	0	0	49	25	25	0	0
ASV174	85	26	64	25	26	89	30	15	20	3	75	11	7	46	4	14	42	38	72	34	27	36	31	71	77	17	47	74	18	9	12	38	32	24	11	5	0	25	78	39	96	19	15	0	203	26	159	71	66
ASV175	7	60	69	34	60	0	48	13	39	11	27	0	81	40	0	50	22	41	0	10	117	8	11	192	60	25	68	67	0	10	4	130	30	84	29	10	8	0	27	55	46	37	72	0	18	15	46	41	88
ASV176	31	26	20	36	35	25	38	81	36	40	27	100	56	61	137	26	26	68	38	34	48	29	40	75	53	39	41	14	72	38	25	81	41	42	154	35	60	18	33	36	49	38	23	21	68	23	22	56	129
ASV177	7	29	0	36	29	32	58	131	26	41	60	37	65	17	42	29	53	0	45	38	33	18	33	48	52	38	59	39	37	55	26	75	34	36	85	40	19	21	42	0	39	32	29	61	29	36	66	39	133
ASV178	66	87	33	36	0	29	87	0	0	0	30	68	0	67	97	0	0	54	83	0	136	54	0	98	0	0	50	51	0	0	0	35	0	34	0	0	92	0	0	0	96	0	0	69	47	24	117	0	61
ASV179	83	43	41	54	55	0	48	151	51	66	0	149	106	65	48	43	85	54	50	43	38	46	50	119	66	36	40	0	80	0	0	171	0	58	217	53	80	61	0	0	51	26	0	49	60	52	53	158	110
ASV180	0	40	38	67	53	0	50	16	0	0	123	0	87	63	0	0	27	0	0	0	58	0	12	165	64	0	109	82	22	0	25	269	0	44	20	0	30	0	49	109	0	60	32	0	67	14	86	22	55
ASV181	30	25	14	111	31	19	25	42	104	57	184	0	40	11	0	24	50	20	117	130	0	89	28	228	23	28	26	31	31	47	36	27	66	6	214	62	98	0	21	0	0	50	0	18	0	43	46	90	205
ASV182	0	0	74	93	163	0	0	125	24	43	0	28	94	0	15	57	61	0	50	71	79	65	13	35	48	31	82	36	32	37	61	100	0	13	32	27	54	52	23	0	0	0	0	53	53	41	34	84	0
ASV183	0	0	111	0	183	0	100	0	0	0	73	0	38	0	60	85	0	0	93	0	46	0	0	613	98	47	296	71	0	0	100	51	0	0	0	0	64	0	0	59	159	400	67	0	180	0	0	0	57
ASV184	65	26	24	31	114	43	0	0	45	23	21	74	60	0	82	33	38	69	75	51	69	0	0	50	36	23	53	24	21	33	63	62	16	20	0	0	31	110	0	8	53	26	22	49	0	0	84	27	84
ASV185	59	51	33	105	80	16	106	20	51	27	44	77	37	0	73	32	56	80	15	4	70	8	41	72	36	0	140	11	37	17	12	65	36	59	116	14	27	35	10	9	75	34	13	10	28	25	22	43	111
ASV186	40	11	38	39	28	70	34	62	50	21	21	42	104	33	86	35	43	43	32	17	80	30	70	85	60	23	59	62	46	32	39	66	48	65	67	26	31	26	75	0	0	21	41	67	18	40	61	34	75
ASV187	30	32	47	59	67	0	54	92	52	0	31	0	152	30	41	0	31	0	0	29	54	35	0	90	67	42	108	50	0	76	0	94	50	32	58	35	60	0	42	52	30	33	36	35	56	23	43	41	73
ASV188	0	0	50	25	0	51	75	51	92	0	0	64	99	68	157	52	54	119	0	26	57	0	104	96	0	34	32	0	56	35	0	0	86	135	122	39	26	0	0	0	32	0	0	55	95	0	34	114	172
ASV189	0	0	0	0	59	34	93	152	29	41	0	0	148	48	0	62	41	0	35	28	42	0	38	46	51	0	33	33	139	55	40	67	0	33	61	0	0	62	81	0	14	38	0	45	0	49	45	49	0
ASV190	0	0	23	21	0	0	56	123	53	70	0	88	70	21	92	25	33	0	73	86	0	45	110	20	24	128	0	29	83	128	33	26	49	37	305	28	32	54	0	0	27	37	0	86	39	50	65	58	102
ASV191	0	0	30	69	110	16	27	185	22	29	0	0	77	0	0	49	32	0	0	64	29	76	48	123	42	0	43	24	32	143	21	57	14	25	116	44	71	56	19	0	0	34	0	89	64	64	62	36	31
ASV192	0	39	58	44	47	17	0	15	0	13	33	37	93	53	0	25	0	30	17	15	107	58	0	181	54	10	144	39	27	0	21	206	0	73	0	0	38	17	91	87	25	34	42	19	0	27	30	25	40
ASV193	26	105	52	45	70	28	0	0	52	12	21	54	171	34	14	21	63	56	30	36	60	31	9	214	65	30	13	73	69	17	13	83	13	21	72	20	40	22	71	193	53	38	37	0	0	38	134	19	104
ASV194	115	0	91	0	0	0	0	89	0	0	0	0	0	0	0	0	0	0	70	0	0	81	0	1006	198	0	0	0	0	0	0	0	0	0	0	0	114	0	76	98	0	0	71	87	0	0	0	0	0
ASV195	4	12	13	43	80	19	12	206	20	116	15	12	99	0	15	51	10	0	23	79	32	15	54	42	24	18	13	14	42	38	54	28	3	15	73	0	30	187	31	15	19	66	6	71	87	27	86	46	21
ASV196	16	41	36	115	35	7	59	51	18	21	45	0	39	60	19	26	41	16	29	14	69	30	40	132	73	20	93	22	34	29	8	190	19	33	69	8	15	10	42	59	21	14	17	10	47	39	35	0	75
ASV197	158	8	13	48	41	4	75	9	9	33	6	30	21	12	75	25	55	24	38	29	156	179	0	17	10	103	41	25	5	28	7	55	18	36	3	19	9	25	9	3	0	42	83	19	50	18	14	3	97
ASV198	0	19	0	42	19	0	45	123	21	52	0	71	59	42	0	28	44	0	46	35	80	40	52	100	36	43	64	26	40	55	0	73	44	31	135	0	30	27	48	41	53	0	0	24	35	38	57	43	93
ASV199	28	22	0	42	56	46	64	0	0	0	55	0	56	42	20	25	37	0	40	0	137	19	67	90	63	23	125	28	30	0	0	145	66	24	32	0	0	17	32	50	0	0	70	0	25	0	30	0	132
ASV200	29	40	57	47	82	26	41	42	28	89	0	0	47	25	0	31	0	0	40	80	78	41	61	35	56	46	86	0	32	0	0	128	41	0	54	0	0	195	0	30	0	0	23	45	38	59	29	0	37
ASV201	37	21	28	51	40	16	47	67	29	35	34	30	65	12	41	40	21	22	37	20	66	0	66	54	26	27	61	32	25	22	0	45	20	49	67	0	39	22	42	34	57	26	26	0	37	16	25	56	60
ASV202	516	12	41	0	34	16	0	0	0	0	45	29	0	46	0	4	0	66	36	0	217	0	0	295	20	0	68	18	0	0	12	83	91	0	0	0	0	0	0	4	18	0	146	0	0	0	0	0	94
ASV203	68	46	37	53	35	19	51	0	43	53	0	0	48	0	0	27	38	53	0	38	279	51	24	0	32	19	56	0	23	0	0	80	34	45	42	22	46	44	0	0	31	88	52	0	0	0	29	63	0
ASV204	68	37	28	17	45	13	36	10	22	8	17	106	49	60	3	22	0	200	44	5	106	18	0	194	28	4	58	17	0	13	10	162	19	53	6	4	0	16	8	18	52	5	7	0	17	18	27	16	241
ASV205	0	52	15	20	74	0	65	72	32	53	8	35	103	20	0	34	36	18	24	0	42	0	24	122	23	36	56	35	117	0	52	60	38	27	84	0	36	65	34	55	0	30	22	38	0	59	46	123	29
ASV206	38	30	26	43	46	55	37	60	0	0	0	41	85	0	105	26	27	0	47	22	91	21	77	85	55	0	93	38	54	29	29	51	53	31	52	33	47	0	25	0	61	0	58	41	28	52	54	36	96
ASV207	74	0	24	53	27	48	51	75	27	0	62	52	46	28	37	68	0	64	90	13	86	0	28	62	31	72	31	97	73	33	60	61	61	62	33	26	0	24	40	61	32	26	0	72	23	25	69	59	63
ASV208	32	0	71	36	93	26	0	63	0	45	36	15	112	21	0	20	65	0	49	16	0	49	76	58	57	54	70	41	41	66	39	47	18	40	62	0	13	20	53	15	0	34	21	21	63	34	27	45	0
ASV209	32	20	10	22	55	15	45	36	46	15	23	106	54	28	58	22	18	207	30	8	133	16	25	77	77	20	65	27	26	14	8	179	69	42	17	3	21	12	35	59	48	12	22	6	28	21	43	23	100
ASV210	8	10	51	133	43	0	17	47	29	13	0	8	87	28	0	61	12	14	0	0	134	62	37	37	53	29	38	70	55	0	29	208	0	0	9	8	34	37	29	113	15	16	21	17	75	67	38	23	25
ASV211	42	21	16	26	28	27	78	58	17	31	24	70	55	29	45	19	10	81	19	20	58	15	53	16	17	18	56	0	35	27	0	47	17	54	30	31	0	22	63	28	48	12	15	16	25	28	91	22	75
ASV212	0	66	0	32	79	15	0	27	76	44	23	0	76	39	0	0	43	0	24	0	221	16	0	142	100	13	58	41	81	35	0	164	27	21	0	0	0	0	0	52	18	11	32	0	0	32	0	12	33
ASV213	53	19	23	27	23	22	23	79	40	12	32	84	22	13	89	14	10	48	75	14	52	40	29	59	41	27	36	27	9	45	22	23	37	43	98	19	55	44	22	11	96	15	19	24	29	31	30	10	79
ASV214	0	0	0	0	103	0	26	44	74	0	140	12	158	0	0	27	0	0	105	97	0	0	35	29	39	72	0	0	0	18	58	72	51	0	0	40	18	39	0	0	38	89	0	70	34	85	0	60	0
ASV215	40	46	51	15	19	56	40	111	137	42	11	50	12	12	52	42	10	17	32	12	17	21	55	42	43	0	0	29	43	6	0	48	19	38	24	43	55	34	79	38	43	32	9	102	24	45	70	26	0
ASV216	14	17	0	49	23	0	41	105	27	20	29	46	44	21	89	36	0	51	48	10	69	14	28	52	37	33	72	55	38	0	31	49	75	0	156	13	44	46	17	17	41	22	29	20	27	48	32	61	112
ASV217	185	0	159	25	0	0	0	0	0	0	306	0	0	0	20	0	0	159	0	0	0	0	0	20	0	0	0	0	163	0	23	22	140	0	110	28	0	0	0	0	85	0	0	0	0	0	0	11	29
ASV218	43	0	0	0	92	0	8	26	129	0	404	85	13	0	0	47	0	105	140	122	58	0	0	25	10	35	0	0	0	66	123	36	49	40	0	43	12	66	58	0	0	205	0	0	0	0	0	37	0
ASV219	10	29	21	29	24	19	0	97	0	17	18	27	49	35	31	18	19	27	26	19	44	28	67	67	31	17	19	14	36	86	39	58	44	22	36	0	22	0	26	59	62	42	18	32	36	18	42	20	42
ASV220	22	30	24	19	37	11	0	0	0	0	29	69	94	44	0	27	0	76	46	0	75	73	0	149	44	43	98	46	14	0	25	90	15	47	0	0	0	7	16	36	48	17	10	0	8	11	48	8	107
ASV221	31	0	18	34	40	37	40	20	28	0	20	15	64	0	0	32	15	0	24	7	66	22	39	162	58	0	54	22	18	26	0	122	0	43	54	0	56	18	43	30	13	9	29	7	30	43	54	27	42
ASV222	15	31	23	36	19	26	29	68	40	31	20	30	42	0	67	33	28	25	46	34	47	52	39	62	25	33	33	22	17	47	23	52	36	18	81	28	71	47	35	38	37	26	0	36	36	56	56	27	19
ASV223	0	0	0	54	41	0	61	275	0	0	32	0	43	36	0	0	67	0	0	0	116	30	93	145	0	18	0	28	0	27	0	147	0	40	87	27	33	0	33	77	0	53	0	0	58	0	42	72	56
ASV224	0	0	0	0	27	60	0	77	33	34	0	54	92	0	50	0	42	105	43	0	62	34	40	34	72	52	50	0	28	0	42	58	0	50	67	0	29	0	41	0	52	0	33	0	0	0	41	49	36
ASV225	29	55	27	40	64	0	28	76	34	0	29	0	92	24	38	0	31	0	29	0	40	0	0	82	43	31	89	28	0	46	0	88	32	0	34	42	41	0	31	40	0	46	0	0	25	0	27	0	44
ASV226	26	29	37	0	66	21	31	58	43	31	21	71	40	57	61	0	0	0	7	0	37	21	62	39	16	0	34	0	41	35	11	40	0	24	23	16	15	124	27	0	55	18	0	52	52	25	60	0	40
ASV227	0	71	0	21	0	26	17	0	49	0	10	0	43	32	26	26	0	0	26	11	0	39	0	122	0	0	46	31	144	19	15	0	21	21	264	25	94	72	17	45	28	0	0	0	39	88	65	0	42
ASV228	35	24	16	23	26	9	31	26	18	11	40	55	72	61	5	51	7	46	30	5	65	12	35	89	50	14	20	30	6	13	18	99	61	44	45	8	5	5	7	23	56	20	66	10	3	17	37	30	123
ASV229	0	0	0	27	34	28	33	82	41	17	24	80	39	40	110	28	0	40	41	0	51	25	49	31	26	30	21	0	53	32	24	26	0	60	90	25	19	36	18	0	34	35	20	34	47	40	47	35	90
ASV230	0	62	0	0	48	0	28	42	15	11	12	44	67	20	0	0	0	0	39	0	172	0	0	50	0	0	0	0	0	0	0	208	115	0	0	0	0	0	0	37	32	0	0	0	0	43	13	0	0
ASV231	26	27	22	17	49	26	21	25	18	9	20	10	39	33	14	22	27	33	36	18	40	17	28	92	29	15	28	22	26	8	12	99	35	36	47	5	9	0	23	27	34	13	13	15	16	0	39	19	84
ASV232	41	35	21	41	38	17	40	21	0	22	52	0	54	0	0	16	41	0	38	0	170	8	19	77	31	16	160	0	0	26	20	95	0	26	30	18	0	0	33	21	37	58	35	19	27	7	14	11	0
ASV233	8	18	10	29	44	18	7	59	13	31	11	21	50	9	18	24	0	0	0	28	24	11	25	122	29	18	20	10	35	22	30	35	8	0	61	16	42	200	17	17	14	46	12	55	46	33	146	23	37
ASV234	0	0	27	61	88	0	49	50	0	19	14	0	63	0	0	23	0	10	29	26	29	15	28	68	11	24	46	0	38	0	0	21	21	24	39	15	23	30	12	0	39	14	0	21	48	8	26	25	48
ASV235	28	12	22	13	18	46	31	60	20	18	24	37	82	11	30	37	26	40	16	9	30	23	39	30	52	16	67	21	20	18	19	52	23	51	21	22	47	25	29	13	50	19	21	25	25	15	33	28	9
ASV236	0	14	52	71	80	13	63	120	10	13	40	0	55	16	0	39	12	0	0	0	16	28	19	49	26	8	76	0	13	38	0	221	16	16	17	13	24	13	27	48	13	20	0	22	22	23	14	26	7
ASV237	0	0	30	31	0	25	18	103	41	32	27	107	60	33	104	32	42	49	39	0	55	29	49	54	38	31	23	19	60	25	30	21	47	50	99	28	45	28	22	15	24	31	16	22	31	39	60	50	92
ASV238	36	13	32	39	26	0	20	43	0	22	41	18	49	11	23	26	0	9	18	7	56	12	37	51	42	12	75	12	22	27	11	68	24	36	76	0	9	12	29	33	51	11	23	16	38	21	14	16	35
ASV239	104	18	54	0	79	38	0	48	49	15	0	27	68	0	32	16	37	52	40	19	197	54	32	100	73	29	85	18	25	29	38	37	0	90	0	35	0	29	58	0	0	0	0	0	0	0	0	61	98
ASV240	60	17	13	19	30	16	46	0	19	13	19	22	28	30	18	27	29	70	44	12	44	12	39	52	34	16	53	24	15	30	14	74	27	25	29	8	0	0	12	0	77	19	27	0	23	0	38	12	81
ASV241	24	14	11	19	0	14	29	40	14	0	13	79	18	25	39	26	18	87	87	8	53	20	55	41	39	9	28	10	0	13	0	30	44	28	53	0	0	13	0	0	80	12	12	0	18	12	59	17	101
ASV242	40	36	11	38	5	22	17	37	29	7	30	54	32	14	58	39	20	77	23	7	44	17	45	33	27	6	60	32	15	5	13	86	32	18	38	8	13	29	21	24	22	12	20	28	9	19	107	28	72
ASV243	15	29	12	0	52	14	0	14	22	0	34	44	40	24	14	42	12	14	0	20	54	16	44	32	26	0	39	27	24	5	29	44	24	12	36	0	11	129	6	0	33	12	18	22	0	0	249	33	32
ASV244	23	19	21	38	31	12	45	87	27	20	19	9	51	15	10	30	32	6	36	27	15	21	37	58	66	16	41	8	32	34	21	34	0	30	55	13	44	38	15	27	34	31	9	47	73	21	12	25	27
ASV245	11	0	40	25	89	14	9	0	8	29	26	8	56	49	0	13	9	12	25	16	25	20	4	90	31	0	7	20	17	22	18	62	12	33	0	12	0	15	13	20	67	20	32	0	76	9	17	5	21
ASV246	0	44	25	22	38	10	0	57	60	17	0	45	61	39	0	79	44	52	41	39	47	44	56	65	43	0	40	16	28	56	0	106	44	31	52	0	40	19	26	8	29	39	23	15	32	27	31	52	65
ASV247	41	18	27	40	31	28	32	59	24	24	24	29	46	18	37	14	26	15	40	12	97	22	49	42	42	0	59	29	26	15	17	61	0	0	89	18	29	0	15	51	44	18	27	10	34	24	35	39	57
ASV248	53	0	37	0	31	10	28	24	40	45	0	44	60	0	64	24	15	54	32	0	66	17	39	72	40	0	78	26	52	0	23	35	41	18	28	17	38	0	61	0	51	40	48	44	52	57	28	22	68
ASV249	0	22	44	21	68	24	17	60	28	51	19	71	75	44	16	61	21	38	27	17	74	28	0	46	91	40	54	23	0	38	44	54	27	21	0	16	0	0	0	17	33	49	34	0	0	13	9	13	61
ASV250	37	28	0	0	29	26	38	0	24	22	27	61	34	0	0	30	0	48	0	0	90	25	23	99	31	0	32	25	25	19	0	98	22	24	55	0	34	17	30	25	38	13	27	12	28	23	37	37	88
ASV251	28	0	20	48	43	0	29	116	26	29	14	0	46	40	0	0	0	0	0	19	54	34	35	58	36	31	0	0	42	0	31	65	0	44	57	55	44	35	60	25	0	0	0	0	80	48	46	73	85
ASV252	0	0	23	87	0	0	73	127	0	31	18	0	72	37	0	47	29	0	11	27	0	29	21	0	51	66	0	9	97	92	0	0	0	14	41	0	0	21	0	0	0	34	0	28	39	75	42	154	0
ASV253	0	88	19	60	0	22	0	0	0	0	54	0	11	40	0	0	0	22	0	8	0	0	0	196	0	0	0	0	8	17	19	0	49	16	0	0	23	0	0	0	0	11	0	0	0	0	46	0	49
ASV254	0	57	51	46	55	46	54	0	0	0	76	0	0	49	0	0	33	38	42	28	42	0	37	0	35	0	66	35	13	49	0	43	0	0	0	19	0	0	0	28	0	31	0	0	0	42	0	35	48
ASV255	0	13	0	0	56	0	90	10	31	27	27	0	38	0	0	44	25	0	0	0	30	35	26	0	34	0	68	0	15	0	12	50	19	42	44	0	12	0	19	97	0	28	0	0	37	82	65	94	11
ASV256	46	0	19	38	38	35	48	67	29	0	21	106	26	31	114	17	27	0	32	11	40	0	38	55	24	18	41	27	23	38	0	54	60	34	70	0	22	26	0	24	22	12	17	17	25	18	32	51	79
ASV257	0	9	10	4	28	20	46	77	41	34	13	54	68	0	68	11	17	33	54	38	22	27	21	26	11	58	29	12	28	49	20	22	22	14	136	20	53	23	10	25	15	31	0	45	16	21	40	28	34
ASV258	20	27	17	46	59	0	12	59	19	43	33	0	36	0	20	8	0	8	35	31	45	0	46	40	55	0	0	21	42	44	0	0	12	21	65	33	29	27	0	0	0	31	0	17	55	34	54	30	45
ASV259	13	24	14	22	49	7	30	47	24	10	15	18	72	23	21	24	18	20	10	7	38	20	15	70	46	35	82	53	16	26	10	43	25	25	36	23	22	10	34	25	22	25	8	14	17	13	24	15	36
ASV260	19	14	34	22	30	11	35	9	26	19	0	10	9	0	156	0	8	35	19	11	30	10	19	113	13	7	0	15	0	46	8	83	20	6	45	20	15	108	42	29	56	9	14	0	0	17	26	34	182
ASV261	43	0	30	55	40	0	45	25	45	45	0	32	33	28	33	62	0	33	65	0	45	0	15	40	70	41	35	0	46	0	0	0	0	13	26	0	0	0	44	25	30	0	57	0	0	30	0	0	28
ASV262	0	7	24	3	0	0	49	0	20	0	87	120	5	0	300	21	177	15	5	0	8	18	2	10	26	11	38	5	208	0	8	22	114	2	9	7	81	0	22	13	2	0	14	7	45	25	45	28	5
ASV263	32	16	0	24	25	25	30	64	24	18	23	0	37	21	21	0	26	0	0	0	46	21	54	53	39	21	44	24	19	29	0	35	0	29	54	12	20	0	29	44	33	24	19	27	37	31	31	35	32
ASV264	0	0	24	40	31	16	24	36	15	0	28	59	33	0	40	21	21	53	23	0	23	0	63	68	34	0	15	0	23	0	0	94	39	28	44	38	24	0	14	30	0	23	0	22	29	19	35	28	55
ASV265	48	4	14	33	43	24	6	15	9	12	12	48	37	15	47	22	33	38	27	13	58	24	13	21	60	14	45	37	17	7	7	24	17	27	104	37	13	17	3	12	34	22	24	27	14	16	9	15	67
ASV266	0	9	23	42	61	17	25	56	36	51	0	14	51	9	29	23	28	8	44	0	44	41	44	25	21	20	39	7	57	9	33	35	8	9	72	28	61	42	23	8	11	20	0	28	70	45	28	29	30
ASV267	28	0	0	59	60	0	0	0	25	35	0	0	40	0	0	0	40	0	49	36	78	0	0	170	44	0	103	61	0	0	0	104	34	0	0	0	0	0	0	70	0	0	0	0	0	0	103	0	76
ASV268	57	0	40	0	42	32	32	0	33	0	34	31	16	17	36	0	0	56	0	22	72	0	62	43	28	0	49	0	0	0	24	41	0	0	38	0	24	36	41	32	27	0	0	0	0	40	52	0	0
ASV269	29	23	35	0	31	15	14	55	42	0	26	0	46	11	34	18	0	0	26	0	147	28	0	47	0	0	76	52	13	24	17	94	0	40	18	0	40	10	29	29	18	10	20	27	16	25	20	25	97
ASV270	0	0	0	0	0	0	0	0	34	0	0	138	50	0	420	0	0	81	31	0	151	0	22	0	61	42	0	45	0	0	88	0	0	44	55	0	24	27	0	0	104	0	0	0	0	15	0	0	0
ASV271	0	24	32	58	16	0	78	4	5	0	29	8	13	14	0	20	19	4	6	0	49	24	5	27	49	19	94	20	0	0	2	197	14	30	0	0	8	0	20	69	0	15	87	0	30	9	23	14	94
ASV272	7	0	20	18	39	15	30	91	29	26	19	0	59	0	0	37	24	8	34	29	19	19	21	39	33	29	28	14	39	10	20	32	16	22	84	24	76	27	40	16	10	14	3	15	26	14	25	35	19
ASV273	0	0	0	22	60	21	34	117	32	37	0	0	34	0	0	25	31	0	28	54	0	39	0	0	19	20	32	0	15	35	17	24	0	0	35	0	29	64	0	0	0	18	0	0	109	0	79	0	58
ASV274	59	0	39	0	0	0	0	36	29	0	0	23	36	0	27	0	0	0	40	0	0	27	16	482	82	0	20	0	42	0	0	0	36	38	0	0	47	0	30	34	0	0	39	54	0	0	0	0	0
ASV275	42	39	26	37	0	36	0	61	0	0	0	46	68	0	82	33	0	0	0	0	57	28	80	42	60	0	78	0	40	0	0	41	53	32	79	0	0	31	28	0	45	37	50	0	30	35	43	36	62
ASV276	42	10	0	16	41	0	9	60	35	24	0	62	36	18	35	23	16	58	17	18	69	22	19	72	19	30	30	17	24	12	8	40	0	9	32	6	21	70	9	14	18	6	14	24	24	35	64	25	46
ASV277	40	0	0	17	42	0	26	64	21	23	0	26	87	0	21	0	0	19	0	22	44	0	41	30	20	0	31	31	36	0	27	50	0	15	33	0	0	71	0	19	39	0	0	18	0	13	67	0	78
ASV278	19	16	20	40	16	0	15	47	18	10	22	36	36	32	34	9	23	0	17	0	68	19	18	57	25	0	38	31	27	9	11	50	26	14	47	8	39	0	22	28	18	13	20	21	22	25	24	52	67
ASV279	98	99	38	22	0	0	0	0	0	42	0	0	0	0	40	0	55	0	0	0	360	200	0	40	0	0	35	137	0	0	0	17	0	0	45	0	0	0	0	31	0	0	86	0	0	0	134	0	214
ASV280	12	15	19	20	19	22	85	11	15	6	0	0	24	41	0	0	16	49	13	7	184	17	0	61	13	8	9	7	0	27	15	79	0	19	0	0	30	0	4	19	124	12	28	15	13	9	44	7	11
ASV281	0	0	0	43	0	0	40	31	32	0	39	44	43	33	39	0	48	85	43	0	63	0	34	85	39	0	64	0	0	0	0	66	92	46	29	0	0	0	0	0	0	27	0	0	49	0	32	42	99
ASV282	32	18	21	23	74	11	15	13	11	31	10	18	49	10	35	15	22	33	19	27	76	23	0	63	32	35	101	26	0	0	0	18	0	0	0	13	0	20	0	0	44	29	0	0	28	9	20	20	33
ASV283	0	20	18	34	49	13	58	28	32	0	0	0	43	0	0	21	11	0	15	12	31	31	14	41	46	14	22	35	20	10	13	32	0	44	30	21	21	0	0	43	0	20	52	0	0	31	19	31	70
ASV284	79	19	21	0	16	0	49	0	0	0	42	0	38	21	0	0	38	0	15	8	97	0	0	44	31	27	34	78	10	0	0	55	20	30	36	0	18	7	10	0	42	34	30	0	0	0	21	0	82
ASV285	18	20	19	48	50	0	32	46	0	0	0	0	43	42	0	0	32	13	21	22	22	35	38	48	20	23	45	14	26	34	28	52	33	0	32	19	33	28	35	48	40	26	0	0	0	13	20	26	48
ASV286	0	0	28	68	47	0	36	60	0	0	31	0	0	39	0	0	33	0	0	0	0	0	52	0	44	0	102	0	35	0	0	38	0	27	42	0	0	21	0	29	0	0	0	0	46	36	0	0	97
ASV287	0	0	64	0	111	0	66	0	0	0	0	0	0	0	44	58	0	0	56	0	38	0	0	427	53	41	234	50	0	0	44	0	0	0	0	0	60	0	0	0	83	280	0	0	83	0	0	0	0
ASV288	24	14	31	39	58	30	0	0	0	23	0	0	89	0	236	39	0	60	18	13	89	0	0	73	26	26	76	0	0	42	17	52	0	25	0	0	0	0	72	0	59	29	0	19	28	0	23	0	0
ASV289	25	37	34	0	67	0	0	0	41	0	37	35	74	0	0	0	23	0	42	0	75	0	0	62	40	0	69	41	0	25	28	85	34	0	0	40	0	0	0	32	49	0	42	0	0	0	52	0	56
ASV290	0	8	15	92	17	0	19	59	26	0	27	0	16	33	0	39	7	20	17	26	21	19	38	38	0	26	59	0	36	43	0	38	20	14	118	18	15	17	21	27	10	36	12	10	39	41	56	40	21
ASV291	0	29	12	31	31	0	62	34	23	0	32	29	35	0	0	0	22	36	39	25	38	18	62	58	61	13	50	8	0	30	11	74	38	50	17	0	35	0	21	18	38	9	0	0	14	0	37	56	56
ASV292	0	0	11	0	23	6	27	128	15	24	0	0	38	7	0	20	24	67	16	40	0	71	43	0	0	38	0	0	29	15	0	43	0	33	36	13	86	44	22	0	25	8	0	108	53	46	33	13	56
ASV293	0	0	0	93	0	0	159	59	31	55	35	0	103	0	0	33	0	0	0	0	38	46	40	93	40	0	50	0	0	0	0	32	0	32	65	0	0	0	0	0	0	34	0	0	0	0	50	23	0
ASV294	0	0	0	0	0	0	0	0	0	0	0	0	137	0	0	0	0	0	0	0	69	0	0	116	96	0	160	0	0	0	0	0	0	0	0	0	0	0	0	0	0	0	22	0	0	0	34	0	0
ASV295	0	0	0	0	31	32	35	75	54	27	0	42	42	0	54	0	38	44	47	0	54	30	23	0	36	24	0	0	38	0	0	57	0	35	90	38	71	0	0	46	37	0	0	0	44	45	0	32	38
ASV296	0	31	0	33	0	0	20	44	0	10	30	29	52	27	0	0	27	0	64	0	88	34	0	67	0	29	0	43	46	31	0	57	56	46	67	20	0	28	0	30	43	22	32	41	29	0	0	51	55
ASV297	0	28	24	56	0	0	0	51	0	19	0	23	36	0	20	15	43	11	38	16	64	12	24	27	31	23	46	31	16	0	13	44	15	0	62	27	43	0	16	37	0	0	0	20	0	31	0	44	43
ASV298	25	13	17	26	27	23	38	45	16	11	29	7	46	26	4	14	16	19	35	4	32	8	32	72	32	17	20	20	28	28	7	29	20	30	30	7	18	5	23	6	11	9	13	15	33	19	24	25	53
ASV299	63	26	17	0	50	14	0	0	0	0	39	0	0	0	0	0	37	11	98	0	36	0	0	144	110	0	45	43	0	0	0	156	0	0	0	0	0	0	0	37	21	0	27	0	0	0	0	0	90
ASV300	0	0	23	14	29	19	24	17	13	13	0	45	49	31	15	5	12	23	29	6	0	15	0	27	46	9	21	52	38	24	18	69	21	23	30	0	11	10	8	34	59	0	0	17	19	13	38	0	141
ASV301	16	41	34	0	32	16	13	38	39	11	0	29	25	8	0	16	13	0	0	0	68	17	0	56	0	24	13	28	29	13	0	74	21	13	34	0	37	39	23	0	0	0	16	45	0	40	44	38	0
ASV302	30	31	0	0	27	42	0	38	0	0	0	40	28	0	66	0	26	0	25	6	58	0	32	90	60	0	58	31	38	0	0	51	0	0	63	0	0	0	48	42	40	0	0	27	42	31	0	35	73
ASV303	0	0	0	0	0	0	24	147	0	0	0	56	0	0	115	0	32	68	0	0	50	0	82	0	0	0	0	0	0	93	0	0	68	55	87	39	45	0	0	0	37	0	0	0	0	30	43	27	50
ASV304	23	26	34	0	45	11	0	0	20	5	19	20	0	0	57	17	0	47	36	25	52	35	0	42	70	0	57	7	0	0	28	47	0	19	21	14	32	15	0	6	69	0	6	0	11	0	6	0	0
ASV305	0	15	27	29	38	10	12	11	12	10	10	0	25	22	0	13	11	3	12	6	54	19	0	30	20	8	19	14	29	4	0	78	24	32	16	0	0	17	16	44	0	12	40	0	29	0	39	53	18
ASV306	9	20	2	20	15	12	37	14	2	10	11	26	29	19	11	15	9	47	28	9	43	6	39	57	16	0	12	9	18	5	15	46	19	14	22	0	8	8	16	13	31	0	11	7	29	23	15	27	124
ASV307	0	0	25	39	0	0	13	52	0	22	0	0	0	31	0	33	20	11	18	0	0	11	22	49	0	37	48	0	27	45	0	38	11	0	81	0	32	0	15	42	11	30	0	18	39	45	37	42	0
ASV308	10	0	8	32	0	0	44	49	0	37	0	0	45	0	0	11	61	12	0	13	0	22	44	48	16	17	8	12	18	36	31	0	7	0	36	0	35	25	20	17	0	35	0	10	30	12	0	30	24
ASV309	0	0	0	67	48	0	0	0	0	0	31	0	73	0	0	37	0	0	0	0	40	0	0	0	61	0	97	33	0	0	0	49	0	0	0	19	0	0	39	0	0	61	0	54	0	18	39	0	0
ASV310	6	10	15	73	32	9	32	56	0	28	13	0	35	0	11	0	19	0	54	28	6	0	32	0	12	9	23	0	21	28	24	15	0	14	51	0	0	36	0	9	9	17	0	34	62	50	21	12	13
ASV311	28	27	31	0	14	0	0	0	26	0	42	37	34	28	41	36	0	28	0	33	18	24	0	45	30	0	45	0	22	0	38	26	24	16	19	47	39	33	19	0	19	47	0	0	40	0	51	33	41
ASV312	0	7	0	0	4	0	14	13	97	7	6	20	22	14	75	40	0	24	21	10	0	25	70	8	24	26	39	15	40	0	0	0	110	21	121	24	32	28	0	0	0	0	0	0	9	33	33	28	99
ASV313	0	61	46	39	39	0	0	0	10	0	29	0	0	0	0	16	58	0	37	30	23	0	2	123	41	0	46	48	0	0	0	63	0	0	0	0	0	0	42	41	0	34	0	0	39	0	29	15	0
ASV314	25	17	20	22	19	20	11	16	27	0	0	31	24	18	6	7	15	24	20	0	28	15	20	55	37	0	23	18	18	20	0	40	19	13	40	6	20	0	11	14	21	11	10	0	26	25	13	12	41
ASV315	0	14	0	34	16	0	19	59	30	25	0	27	0	12	35	19	26	0	25	0	30	61	32	37	28	16	19	0	19	42	22	56	0	28	70	20	49	31	19	11	33	0	0	61	52	30	20	24	40
ASV316	0	51	0	0	8	23	11	0	20	18	37	0	47	20	0	21	0	28	26	0	45	15	44	34	19	15	17	0	36	0	19	0	22	33	94	0	33	24	0	40	27	22	0	16	23	21	34	7	10
ASV317	14	52	18	0	3	12	25	35	31	0	19	0	86	17	23	7	11	4	7	0	16	0	29	225	0	0	48	14	0	0	0	18	9	22	0	0	14	5	59	5	0	0	39	12	0	0	28	12	183
ASV318	11	23	0	81	28	0	14	53	16	0	0	11	20	20	0	0	0	9	13	0	16	19	20	33	0	0	43	13	23	36	8	27	22	16	101	27	16	12	0	43	0	0	11	0	29	36	27	0	31
ASV319	0	35	0	28	0	19	0	45	0	0	0	0	52	0	0	25	0	0	0	0	38	28	8	48	0	13	28	24	24	0	19	80	0	76	23	0	13	22	0	23	0	0	0	6	59	27	62	39	0
ASV320	0	71	0	0	53	44	0	0	0	0	0	0	0	84	0	14	0	0	0	0	35	0	0	71	0	0	113	0	0	0	0	195	0	13	0	0	0	0	0	0	71	0	65	0	0	0	42	0	0
ASV321	0	0	22	58	0	0	0	52	0	41	0	0	34	44	0	22	0	0	54	0	0	0	25	30	36	0	39	0	0	63	0	56	0	0	101	0	31	0	43	31	0	30	0	0	31	24	38	0	0
ASV322	30	6	11	23	0	12	6	35	0	0	18	34	0	17	109	29	23	16	15	11	27	10	26	20	18	0	17	9	20	27	15	23	0	20	54	14	21	26	23	10	0	15	0	0	11	0	36	19	36
ASV323	27	50	27	0	35	30	0	0	0	0	0	0	40	68	0	0	0	0	0	0	25	0	0	59	0	0	120	0	0	0	0	200	0	0	0	0	0	0	0	0	43	12	83	0	0	0	23	0	0
ASV324	0	18	10	16	41	9	4	11	7	0	15	0	18	10	0	13	9	13	12	0	21	11	0	37	52	0	6	7	0	11	10	63	6	0	0	4	0	0	17	12	36	16	20	6	173	6	4	3	4
ASV325	0	0	26	31	22	0	23	0	0	0	0	0	21	0	0	37	0	0	0	23	31	0	0	28	0	16	58	0	37	0	25	29	39	30	0	0	0	0	0	75	0	0	0	29	70	41	47	49	24
ASV326	0	0	28	0	40	0	30	46	0	0	0	0	37	0	28	23	25	24	48	0	29	23	34	59	30	0	36	0	43	28	0	56	0	38	66	16	35	22	0	0	26	0	0	0	0	0	37	0	66
ASV327	0	0	23	20	25	0	0	56	25	22	0	0	18	0	0	12	13	10	0	19	15	25	28	23	19	22	9	19	25	34	26	25	0	24	39	17	41	89	35	14	0	52	0	53	17	20	18	11	22
ASV328	0	0	0	52	0	0	33	30	29	9	0	33	0	0	12	31	26	59	23	17	0	39	25	0	0	24	0	0	11	0	35	0	24	48	36	0	23	13	0	0	54	0	0	13	25	9	33	25	0
ASV329	24	24	46	4	39	12	5	0	24	5	49	19	47	4	0	15	33	6	22	26	70	5	0	26	49	20	28	47	10	23	5	50	4	11	4	19	4	0	5	17	14	51	13	0	7	3	48	18	30
ASV330	21	0	43	0	0	0	48	0	0	0	50	0	49	0	24	47	0	0	0	0	0	0	0	0	0	28	24	0	0	0	10	69	0	0	32	19	0	0	0	0	0	0	0	0	48	0	0	0	48
ASV331	0	36	48	7	0	9	0	0	0	0	0	5	22	11	0	0	0	68	22	0	57	0	0	55	0	16	36	0	0	0	6	19	0	23	0	0	0	0	10	11	36	11	66	0	0	7	17	0	78
ASV332	16	8	61	8	0	0	6	19	22	0	3	19	15	0	41	0	7	28	14	6	46	9	13	15	9	0	0	0	11	17	6	20	15	17	19	0	0	14	0	0	27	5	4	5	0	11	5	15	112
ASV333	0	0	0	0	0	0	0	0	23	0	0	962	0	0	1741	0	0	223	0	9	0	0	0	0	0	0	0	0	0	0	0	0	0	0	0	0	0	0	0	0	0	0	0	0	0	0	0	0	0
ASV334	24	16	9	14	28	0	22	0	0	0	17	0	20	24	0	11	8	28	10	0	37	11	0	58	29	0	31	13	5	5	6	76	0	0	23	0	15	0	18	26	0	7	30	4	21	12	24	12	76
ASV335	0	0	0	8	0	0	14	103	0	18	0	0	26	0	0	0	11	0	9	0	0	60	39	0	10	34	0	0	26	18	8	8	0	0	242	0	19	33	0	0	12	0	0	80	262	26	15	18	15
ASV336	113	0	90	0	0	0	0	0	0	0	210	0	0	0	0	0	0	52	0	0	0	0	0	0	0	0	0	0	80	0	0	0	75	0	67	0	0	0	0	0	61	0	0	0	0	0	0	0	0
ASV337	21	0	20	17	0	0	21	0	0	0	15	49	14	10	80	0	45	23	32	16	46	0	23	0	0	13	10	16	0	9	4	0	49	31	21	0	0	0	0	0	31	10	23	5	0	4	0	17	104
ASV338	20	7	8	5	25	13	5	30	10	31	14	33	22	17	33	4	6	15	12	5	21	9	17	23	10	9	16	9	14	18	0	16	0	13	7	10	14	46	11	0	46	7	0	26	15	0	35	7	71
ASV339	0	56	0	0	42	60	0	0	0	0	0	0	49	102	0	0	0	60	0	23	31	0	0	51	0	0	105	0	0	0	0	187	0	0	0	0	0	0	0	0	54	0	63	0	0	0	37	0	0
ASV340	0	14	8	0	13	22	8	52	13	0	8	10	33	14	0	36	11	9	4	0	0	12	12	23	23	11	7	17	26	16	5	15	23	14	157	9	49	0	19	23	0	0	5	12	15	9	15	22	13
ASV341	28	41	15	0	51	35	0	0	0	0	0	0	25	47	0	0	0	24	0	0	31	0	0	60	0	0	102	0	0	0	0	160	0	0	0	0	0	0	0	0	44	0	62	0	0	0	31	0	0
ASV342	34	27	32	11	0	0	0	0	6	0	23	7	36	25	0	0	10	0	25	0	91	15	10	49	29	0	62	0	10	17	15	74	0	0	30	0	0	7	28	43	16	26	36	0	0	13	0	42	42
ASV343	0	0	0	57	0	0	30	0	0	15	38	0	0	19	0	41	23	43	0	24	160	11	0	55	27	6	14	0	0	0	8	0	32	30	6	0	0	0	0	48	0	0	22	6	34	0	29	0	0
ASV344	0	0	0	0	0	0	43	0	0	25	0	27	51	0	0	36	0	0	0	15	29	0	22	73	28	27	32	28	57	30	39	38	22	27	53	20	0	0	0	0	0	0	0	0	29	46	25	69	0
ASV345	0	21	0	21	12	17	23	20	11	8	15	15	42	7	0	0	0	0	18	0	10	21	20	25	28	14	14	14	14	19	7	49	13	15	39	9	28	17	15	8	20	10	14	10	19	15	16	19	17
ASV346	0	0	0	0	0	0	76	173	38	14	0	0	39	0	0	0	0	0	24	0	0	19	110	0	0	0	0	0	62	0	0	43	0	28	0	47	45	35	30	0	0	0	0	40	45	0	0	27	0
ASV347	0	0	0	0	0	0	0	0	0	0	13	0	50	0	0	46	15	0	0	52	0	0	0	142	66	0	87	0	0	0	0	0	0	36	0	38	122	11	80	0	0	0	0	0	0	71	43	0	0
ASV348	0	0	33	23	49	0	15	0	58	52	0	0	0	0	0	0	0	0	0	0	71	22	16	0	0	0	0	32	34	0	15	59	0	0	32	0	0	0	0	0	0	21	0	20	0	0	0	96	0
ASV349	0	16	36	0	27	4	6	0	39	0	5	0	17	0	12	12	4	11	0	0	14	9	0	8	10	5	7	3	6	0	10	7	0	0	23	0	0	26	0	21	11	13	19	23	0	0	22	39	53
ASV350	0	0	0	0	0	0	0	0	0	0	0	0	0	0	0	0	0	0	0	0	0	0	0	0	0	0	0	0	0	0	0	0	0	0	0	0	0	0	0	0	0	0	0	0	0	0	0	50	0
ASV351	0	5	12	10	32	10	0	14	8	0	15	25	47	0	46	0	13	0	20	67	13	10	5	0	31	0	0	0	14	5	27	37	0	0	54	19	22	61	0	0	27	0	5	0	12	0	0	0	7
ASV352	0	0	0	0	0	0	54	121	0	0	0	106	0	0	325	0	0	0	0	0	134	0	0	0	0	0	0	0	0	0	0	99	72	0	79	68	0	0	0	0	0	0	0	0	0	0	0	0	94
ASV353	0	0	12	24	18	0	58	42	9	0	19	0	43	12	0	12	15	0	15	0	31	10	24	23	11	0	56	22	0	14	5	63	12	18	58	10	39	9	16	50	0	17	15	11	24	18	16	26	22
ASV354	39	15	15	7	56	21	12	0	0	0	17	21	47	15	0	22	8	42	0	0	18	0	13	43	40	12	0	11	0	0	0	46	0	14	16	16	0	0	0	0	52	0	7	0	0	0	17	16	32
ASV355	16	0	13	11	24	10	0	0	0	0	15	54	71	0	0	0	0	0	0	0	0	21	0	36	64	0	55	0	0	0	17	26	0	0	0	0	0	0	0	0	17	0	0	0	0	0	24	0	29
ASV356	6	20	4	14	13	0	6	8	10	0	5	4	22	23	12	10	6	3	14	0	29	9	34	16	19	0	24	13	28	4	0	20	11	7	52	9	22	0	15	17	12	0	21	9	10	15	17	9	17
ASV357	0	24	14	19	23	10	7	10	12	0	20	11	12	28	0	14	6	20	15	0	60	7	6	44	21	0	14	0	14	7	5	40	8	0	5	0	0	0	10	8	15	0	27	0	13	9	13	6	25
ASV358	37	56	0	0	32	4	0	0	0	7	21	0	29	0	0	0	63	0	0	0	34	27	0	62	51	12	27	49	0	0	33	71	0	0	28	0	0	0	0	50	5	0	23	0	28	0	36	0	39
ASV359	11	5	2	14	26	6	15	38	15	5	13	16	55	11	12	13	11	0	16	10	7	11	0	47	33	12	12	20	11	18	8	34	20	20	8	29	11	4	15	8	8	37	18	19	20	9	19	17	38
ASV360	0	0	20	11	10	10	18	34	9	21	17	0	37	11	7	16	15	0	0	8	33	18	44	31	21	7	24	14	6	8	0	28	8	13	60	0	16	12	17	17	14	5	10	25	20	12	26	18	26
ASV361	0	0	15	26	30	0	0	0	0	0	30	0	33	0	0	0	0	0	0	0	47	21	0	0	96	0	23	56	0	0	26	101	0	23	15	0	0	0	32	23	0	0	0	0	0	0	78	28	31
ASV362	26	15	15	24	13	8	21	8	12	7	11	32	32	22	18	19	0	20	12	0	63	11	25	50	13	10	11	8	16	5	7	30	17	17	13	0	17	0	8	9	9	13	21	5	9	19	12	8	30
ASV363	15	0	0	13	0	0	0	0	36	0	21	0	0	0	11	0	0	24	14	0	81	0	18	37	20	0	16	0	0	0	0	49	0	0	45	12	37	33	0	45	0	0	0	43	9	0	52	50	66
ASV364	5	20	8	18	12	0	16	26	15	6	22	19	8	11	41	10	17	15	30	0	28	16	25	20	31	18	21	21	10	11	15	27	7	10	54	0	14	10	0	30	18	14	21	0	9	17	16	14	40
ASV365	71	24	24	0	0	36	0	0	17	0	0	15	19	9	200	23	0	52	54	0	108	0	0	42	11	0	60	0	0	0	0	0	19	0	0	25	0	0	0	0	60	0	25	0	0	0	0	0	0
ASV366	23	0	14	0	10	0	18	12	0	0	12	8	9	0	0	0	0	35	13	9	27	11	17	16	14	0	40	0	0	0	0	32	9	0	15	20	0	0	12	14	15	0	0	0	13	14	35	0	78
ASV367	0	10	0	25	18	0	7	0	8	0	33	0	51	19	0	0	17	7	17	0	73	0	0	50	34	0	45	25	18	0	0	59	15	16	16	5	9	0	19	31	0	12	15	0	0	13	0	14	37
ASV368	10	19	20	15	18	0	68	43	18	13	6	14	10	20	0	17	9	0	20	0	46	25	45	25	16	0	27	0	29	4	0	43	0	57	31	7	9	17	11	0	17	0	0	0	0	11	0	0	25
ASV369	8	7	7	20	19	4	4	0	8	0	8	11	13	6	6	14	6	0	6	11	13	11	32	21	11	0	12	6	9	11	5	15	0	11	20	0	7	67	0	0	15	16	0	23	32	0	93	9	9
ASV370	0	0	0	0	42	0	21	23	19	0	56	19	66	0	0	0	0	0	43	42	0	0	14	15	0	35	0	0	0	17	34	41	20	0	0	17	10	22	0	0	18	63	0	38	0	30	0	23	0
ASV371	0	0	10	0	40	13	0	8	0	11	0	84	30	15	6	0	0	33	9	0	10	0	20	34	0	0	17	6	0	0	0	28	0	15	0	0	14	51	6	16	15	0	0	0	10	0	94	6	38
ASV372	0	0	0	0	112	0	0	0	0	0	0	0	12	0	0	0	0	0	22	8	42	0	0	0	102	0	80	52	7	11	0	130	0	0	0	0	0	0	42	0	63	0	44	0	0	0	26	0	0
ASV373	0	13	25	0	10	5	43	30	0	0	17	19	17	0	20	8	16	21	33	0	90	0	19	62	12	0	35	17	13	16	7	0	51	0	61	12	0	0	0	21	9	0	0	0	14	15	24	15	42
ASV374	0	25	18	18	18	18	24	17	0	0	12	29	22	14	12	12	0	13	21	0	48	12	9	74	24	0	22	17	0	0	14	40	18	13	0	0	0	8	15	20	20	19	21	0	29	0	13	0	70
ASV375	99	0	61	0	0	0	0	0	0	0	162	0	0	0	0	0	0	72	0	0	0	0	0	0	0	0	0	0	78	0	0	0	51	0	74	0	0	0	0	0	40	0	0	0	0	0	0	0	17
ASV376	22	17	8	16	13	12	14	22	0	6	9	14	10	13	27	12	0	20	22	4	30	0	16	15	21	13	22	22	8	0	6	15	29	13	37	7	13	12	10	25	17	3	9	4	7	17	25	7	40
ASV377	26	0	25	8	0	0	25	16	0	24	30	0	0	0	0	15	0	0	15	19	37	0	0	40	0	0	56	4	17	14	0	30	24	16	16	25	10	0	22	22	0	0	0	14	10	23	19	0	15
ASV378	0	0	16	42	0	0	14	0	0	0	23	10	75	27	25	66	21	36	19	0	0	0	0	0	15	12	35	12	4	3	0	5	45	32	18	0	0	0	0	0	32	12	48	0	0	38	8	17	92
ASV379	0	38	0	38	28	0	40	0	0	0	0	0	0	36	0	0	0	0	44	0	30	0	40	58	44	0	37	0	0	0	0	59	0	0	52	0	0	0	0	38	0	0	0	0	28	30	0	27	83
ASV380	0	0	0	0	0	27	0	50	0	0	0	0	71	0	0	52	0	0	0	25	0	0	70	45	0	0	0	0	0	0	44	0	0	0	75	0	0	0	0	0	16	40	0	0	0	29	0	0	0
ASV381	34	17	0	0	25	13	24	0	18	0	0	25	26	21	0	0	0	77	0	0	43	10	26	41	22	0	29	0	0	0	0	65	0	33	0	0	0	0	0	14	39	0	20	0	0	0	27	0	57
ASV382	0	0	0	0	0	0	33	0	0	0	0	0	0	0	25	0	28	73	0	0	26	25	0	56	0	0	41	25	15	0	0	55	0	13	24	0	28	55	0	0	64	0	0	0	31	16	20	7	39
ASV383	10	21	21	53	16	0	25	8	0	0	24	0	42	17	0	13	16	15	0	0	29	12	0	49	23	0	23	0	0	0	0	38	0	0	13	8	19	0	22	37	0	13	13	0	18	15	26	0	36
ASV384	15	18	16	4	12	5	22	18	3	15	19	16	20	17	20	14	9	10	7	0	31	13	8	70	21	7	16	17	17	11	8	43	10	13	38	6	8	5	0	8	8	13	15	4	14	16	9	8	56
ASV385	0	10	0	11	53	0	10	0	0	0	0	51	52	0	0	30	13	8	0	13	27	0	39	21	0	13	15	9	0	13	10	32	16	16	0	0	0	43	7	0	0	26	0	0	0	0	108	31	8
ASV386	0	0	0	0	0	0	0	0	25	0	0	0	37	0	0	15	0	0	33	0	30	26	0	0	23	27	0	24	21	0	0	46	0	0	0	0	0	0	0	28	70	25	0	18	39	47	18	0	37
ASV387	0	0	23	0	66	0	4	0	10	0	0	7	33	40	0	37	0	0	0	14	21	0	0	16	49	5	0	9	5	8	0	21	0	0	0	0	4	3	4	12	13	23	53	0	8	0	17	0	13
ASV388	0	20	0	14	19	6	17	19	12	0	22	8	11	12	0	20	0	4	19	0	19	10	0	14	8	4	47	14	12	9	4	51	14	11	0	0	22	0	10	20	13	13	17	0	6	29	15	3	19
ASV389	0	0	26	0	0	0	34	87	25	0	0	66	50	0	45	0	25	0	42	31	0	0	48	0	0	74	0	0	49	44	0	0	35	0	82	0	0	0	0	0	0	36	0	28	0	0	34	71	36
ASV390	26	9	11	18	27	8	16	18	10	4	11	12	31	0	7	9	12	23	9	0	17	7	30	34	32	3	26	0	7	10	14	38	20	8	24	0	5	12	22	0	33	0	10	15	10	4	9	15	26
ASV391	0	31	22	22	33	0	0	0	20	0	25	0	0	60	29	0	9	60	28	12	0	0	0	39	23	0	0	8	0	0	0	32	0	36	9	0	0	0	0	0	45	0	17	0	0	9	0	0	62
ASV392	0	0	0	0	29	0	39	38	0	0	0	0	0	0	0	0	55	0	0	0	0	0	63	73	0	0	32	0	36	0	0	69	46	0	0	0	0	0	0	0	0	0	0	0	0	0	0	0	43
ASV393	0	0	17	18	18	0	14	44	24	9	18	6	56	26	0	24	0	0	0	0	0	19	20	29	0	13	12	0	7	7	0	124	43	18	0	0	14	14	28	0	0	0	15	10	0	11	8	6	16
ASV394	0	0	0	20	0	12	23	0	0	0	35	13	16	24	0	0	18	0	0	0	31	17	0	32	25	0	17	20	0	10	0	39	0	0	21	7	0	0	0	0	0	0	13	0	22	0	17	0	27
ASV395	18	0	9	11	8	0	10	25	22	0	11	7	17	0	28	0	20	13	22	0	22	13	11	34	15	11	14	5	6	8	7	38	0	9	0	0	20	16	13	11	19	0	0	7	16	11	19	19	34
ASV396	15	12	21	21	36	0	4	7	22	13	0	0	22	10	0	0	9	8	0	0	37	26	0	35	0	15	0	73	0	13	4	71	0	28	0	0	0	3	3	0	89	15	32	4	48	0	12	0	34
ASV397	18	0	13	7	0	17	14	21	0	0	7	0	22	0	20	0	0	23	16	10	0	0	0	18	24	10	24	0	15	9	0	0	0	6	22	0	0	7	0	8	0	0	15	5	37	15	17	0	51
ASV398	0	0	19	29	35	16	0	123	0	22	0	0	0	0	0	0	14	0	0	53	25	0	36	28	0	0	10	0	0	0	0	17	0	0	41	0	0	75	0	0	0	0	0	0	21	0	0	0	58
ASV399	35	14	5	12	24	7	11	0	7	6	14	15	21	0	0	6	8	22	18	0	34	16	4	56	13	11	30	5	0	9	4	34	7	15	11	3	0	8	0	0	24	9	10	4	11	0	23	9	65
ASV400	0	16	6	15	15	10	0	9	0	0	8	22	23	26	0	0	6	20	11	0	37	0	39	39	9	9	0	12	9	10	0	41	28	0	0	12	8	41	0	0	0	0	11	7	13	0	77	10	24
ASV401	0	0	0	0	0	0	0	0	0	0	0	357	0	0	73	0	0	39	0	50	0	0	0	0	0	98	0	53	24	0	37	0	58	58	0	0	0	0	0	0	50	0	0	0	0	0	0	41	52
ASV402	9	18	0	45	25	0	0	27	0	21	10	0	31	26	0	0	0	0	0	11	14	0	0	32	19	0	16	0	0	29	23	31	0	18	17	15	0	13	10	0	0	19	16	0	18	0	32	13	13
ASV403	0	0	0	0	0	0	0	0	0	0	0	0	0	0	0	90	0	0	0	0	0	0	0	0	0	0	0	0	0	0	0	54	0	0	0	0	0	0	0	0	0	0	0	0	0	0	0	0	0
ASV404	0	0	0	36	0	0	24	51	0	0	0	37	24	0	20	0	0	28	0	0	46	0	0	27	0	0	59	0	27	33	0	51	0	55	75	31	57	0	0	53	0	0	0	0	0	0	0	0	24
ASV405	0	8	3	7	7	4	21	24	2	3	9	19	15	2	12	11	0	6	27	2	8	2	13	46	6	12	18	0	15	11	15	25	24	7	42	14	8	12	19	18	25	10	0	11	13	15	19	8	29
ASV406	9	19	38	16	19	2	7	3	0	19	19	18	12	4	4	8	12	27	4	22	34	5	2	16	14	4	15	6	2	13	0	8	13	2	5	21	18	5	5	10	10	15	9	11	0	21	0	22	24
ASV407	10	0	4	8	0	0	3	29	15	39	0	22	2	18	8	18	5	0	11	22	0	17	18	16	9	5	0	25	9	9	25	17	11	16	25	22	20	22	0	0	22	25	0	6	22	15	3	19	1
ASV408	0	12	25	0	39	9	0	0	35	0	0	0	29	0	0	0	19	0	0	27	22	36	0	15	38	0	0	0	26	0	24	37	0	0	0	66	15	0	0	38	31	32	0	0	40	18	0	23	0
ASV409	9	9	0	36	14	0	0	0	0	0	9	7	27	0	0	19	0	12	9	0	16	29	0	13	41	0	49	0	0	16	0	42	0	11	0	5	6	0	0	0	0	0	0	0	0	14	29	0	6
ASV410	0	10	21	7	26	16	49	0	8	17	0	0	22	7	0	41	0	4	7	7	6	3	0	33	15	16	11	3	3	6	0	16	0	32	0	13	3	10	18	6	10	27	7	0	5	3	11	7	10
ASV411	60	0	20	0	0	0	0	19	0	0	0	34	0	0	499	0	0	29	16	21	90	0	0	0	0	0	25	0	16	0	15	0	0	28	0	0	0	0	16	0	0	0	0	0	0	25	20	25	118
ASV412	22	0	38	0	22	0	0	83	0	43	0	40	0	0	0	0	29	31	0	0	65	0	67	0	41	79	0	0	0	0	0	52	0	0	0	0	0	0	0	0	0	20	10	134	0	0	0	112	0
ASV413	0	0	0	58	46	0	17	57	0	0	0	14	0	0	32	0	50	0	0	78	0	0	22	0	39	36	0	0	0	17	66	0	0	0	0	0	0	36	15	0	0	14	0	18	34	17	0	14	0
ASV414	0	0	0	13	4	4	5	19	3	0	15	0	44	21	0	14	0	23	0	17	0	0	0	0	18	0	14	0	0	39	3	17	0	6	0	2	6	0	0	0	20	0	22	0	8	12	6	0	17
ASV415	0	13	54	9	22	0	0	0	0	0	0	0	11	3	0	0	0	0	0	2	87	0	0	13	15	0	16	0	0	0	0	33	0	0	0	0	0	0	9	78	0	3	17	0	0	0	2	0	22
ASV416	0	9	0	14	22	14	0	0	0	0	12	34	34	9	0	7	0	28	0	6	36	10	0	29	17	9	19	17	0	0	0	25	15	18	17	3	14	0	0	0	14	13	18	0	0	0	19	14	22
ASV417	7	0	8	8	9	7	0	29	22	0	0	79	24	25	80	0	5	44	11	8	7	8	12	0	17	14	23	9	0	6	0	25	9	7	14	5	13	0	9	0	12	11	12	0	0	9	0	5	42
ASV418	8	9	9	4	9	12	5	18	4	8	11	82	15	7	85	7	9	37	15	7	11	10	19	9	14	10	31	8	29	7	5	22	9	5	8	18	9	19	5	3	11	15	5	15	22	9	6	4	3
ASV419	0	43	0	0	20	52	0	0	0	0	15	0	0	25	0	7	0	92	0	0	25	0	0	0	0	26	23	0	0	0	0	0	22	0	0	0	0	0	0	0	0	0	44	0	0	0	30	0	0
ASV420	0	0	4	14	6	0	59	0	6	11	14	8	31	0	0	0	7	0	0	0	11	24	9	42	7	0	21	7	8	0	0	12	4	15	10	0	5	0	8	4	3	5	0	0	7	5	19	14	8
ASV421	46	0	0	0	0	25	28	46	0	15	0	94	36	0	0	29	0	0	0	0	19	18	12	43	0	0	39	0	18	36	0	0	36	0	0	0	17	0	0	14	0	0	0	0	22	0	13	19	56
ASV422	0	0	68	27	0	17	87	0	0	0	0	0	0	0	0	100	0	0	0	0	0	37	36	0	0	0	0	0	0	0	0	0	0	16	20	21	0	0	41	0	0	0	0	31	13	26	42	0	0
ASV423	24	0	0	0	23	0	23	0	19	12	0	24	0	0	20	0	11	35	0	0	33	0	26	9	0	0	31	0	0	0	0	13	0	26	32	0	0	10	0	0	24	0	0	0	0	17	0	20	40
ASV424	15	9	0	18	19	0	0	5	11	0	0	21	20	0	17	0	0	0	0	4	24	0	9	32	16	0	34	9	8	0	8	12	8	7	9	0	5	25	4	11	12	14	10	10	7	0	24	8	22
ASV425	6	7	0	38	0	0	23	21	16	0	10	0	0	17	0	6	16	0	0	0	0	0	38	59	0	0	0	0	22	0	0	0	19	0	40	22	9	0	0	13	5	0	0	0	0	22	28	11	38
ASV426	0	0	0	0	0	0	0	40	0	0	0	27	32	0	0	0	0	0	0	0	46	0	0	38	27	0	28	0	22	0	0	38	33	27	38	20	0	25	23	0	0	0	0	0	0	0	0	0	41
ASV427	0	22	0	19	0	0	9	0	0	8	0	20	18	0	11	10	0	0	22	0	35	0	0	23	24	0	39	14	5	0	0	53	17	0	0	0	0	19	16	10	8	9	21	8	0	0	25	16	21
ASV428	0	0	0	0	0	0	28	54	43	0	0	0	47	0	0	0	0	0	43	0	41	0	72	0	0	0	56	0	35	0	0	56	0	43	67	0	29	0	0	0	0	0	0	0	0	0	34	0	0
ASV429	15	5	0	0	16	6	0	11	47	13	5	10	22	0	0	7	9	13	0	0	23	12	0	33	9	19	14	17	0	0	0	43	0	6	12	7	16	4	0	6	7	4	0	27	8	22	14	19	10
ASV430	0	0	17	11	13	0	11	12	19	14	0	0	15	0	0	4	0	0	0	11	31	0	12	17	15	0	0	12	30	5	0	0	13	8	9	6	15	3	0	0	0	9	0	20	14	14	34	20	28
ASV431	0	23	0	0	0	37	0	63	44	0	0	0	99	0	38	0	0	0	0	0	42	0	0	0	0	38	0	0	0	0	0	52	0	0	64	28	0	0	0	0	0	0	0	0	0	0	0	0	0
ASV432	0	0	21	14	15	0	22	36	11	13	0	9	0	0	0	0	13	11	31	18	0	18	0	23	25	0	0	15	20	0	5	0	16	0	64	20	0	0	17	0	0	0	0	14	0	0	0	23	28
ASV433	0	0	0	0	22	13	6	14	15	7	0	10	31	0	0	18	0	0	18	0	28	14	10	0	38	0	0	0	0	0	6	25	5	19	7	10	11	4	16	0	22	0	0	0	19	13	22	16	25
ASV434	0	0	0	10	5	7	17	26	12	10	9	20	32	0	7	20	0	10	27	0	0	14	15	10	14	36	0	13	7	0	21	17	23	18	32	8	0	11	6	11	9	10	0	0	0	0	9	12	20
ASV435	0	0	0	33	40	23	0	48	0	0	16	0	0	18	0	0	27	60	0	0	49	18	0	36	14	36	28	38	0	0	0	30	19	0	56	0	0	39	0	0	0	0	0	0	0	0	36	0	26
ASV436	0	0	0	31	0	0	38	74	0	0	0	34	0	0	0	0	0	0	63	0	57	0	31	58	0	0	0	0	0	0	0	0	0	0	0	0	0	0	0	0	0	0	0	0	0	0	36	35	62
ASV437	0	14	16	23	12	11	13	21	17	10	19	0	12	0	16	6	9	0	0	7	41	12	10	22	12	0	18	9	8	11	7	26	9	0	16	7	13	6	5	9	8	6	0	5	15	16	7	0	24
ASV438	0	0	12	0	0	12	0	24	0	0	0	0	0	16	17	0	0	9	0	0	0	0	0	0	25	0	0	0	35	0	0	0	0	0	0	0	0	118	0	0	30	0	16	65	23	14	65	0	15
ASV439	0	0	0	21	15	20	0	31	0	0	0	0	14	0	0	10	33	0	0	0	0	0	0	27	0	0	28	0	0	0	0	19	0	0	0	0	0	33	24	23	52	14	0	15	0	0	105	0	0
ASV440	34	14	0	0	0	0	0	0	0	0	0	0	0	0	0	9	0	28	50	36	80	8	0	25	0	0	36	27	0	0	25	0	16	0	0	0	0	0	0	0	0	0	0	0	0	0	27	0	25
ASV441	15	31	0	0	14	0	0	0	26	0	0	34	25	25	24	12	0	21	0	0	0	19	0	45	19	0	23	0	14	0	0	32	0	0	0	0	0	18	25	0	31	0	0	0	0	0	0	0	36
ASV442	9	0	0	12	0	0	28	23	0	9	14	23	13	10	9	11	11	15	25	0	29	0	8	19	11	0	17	11	15	13	0	24	14	9	9	0	0	0	0	0	0	9	0	0	13	0	21	10	37
ASV443	7	0	3	7	0	5	24	12	12	4	0	26	10	19	0	7	9	20	7	4	37	0	19	4	10	5	12	14	3	10	0	12	45	18	23	0	0	0	0	7	24	3	34	3	0	3	0	8	82
ASV444	10	0	10	14	45	13	7	0	4	0	12	0	0	11	0	0	13	19	9	0	26	13	12	15	21	0	0	19	0	15	0	33	0	0	9	0	0	5	0	6	19	13	0	5	9	0	14	0	32
ASV445	0	17	16	12	6	0	11	0	0	0	8	0	13	20	0	0	0	11	9	0	23	0	0	61	33	0	27	17	0	8	5	45	5	7	0	0	0	0	9	19	10	6	19	0	9	0	13	0	29
ASV446	0	15	0	9	0	0	0	31	11	8	13	0	0	19	0	15	0	0	0	0	0	12	0	0	29	11	43	0	0	8	14	0	14	16	16	0	0	6	0	0	17	8	12	0	0	0	21	0	35
ASV447	0	0	0	64	28	0	0	36	0	37	0	0	0	0	0	0	0	0	0	0	0	0	0	0	0	0	0	0	0	0	0	52	0	17	0	0	15	0	38	46	0	35	0	0	37	32	0	30	0
ASV448	0	0	29	15	0	0	16	57	26	0	12	0	42	0	0	0	14	0	0	0	11	0	0	26	14	0	12	0	0	0	0	0	0	19	0	0	21	0	33	59	0	0	0	0	48	0	20	21	0
ASV449	0	0	0	0	22	0	7	0	0	0	0	0	0	54	0	0	0	0	0	9	0	0	0	0	0	0	0	0	0	0	6	0	0	0	0	0	0	0	0	0	14	10	38	0	0	0	81	13	97
ASV450	27	0	0	18	0	0	4	0	0	4	0	7	29	0	0	0	5	10	16	0	27	0	0	30	21	0	0	13	12	0	0	0	10	0	0	0	0	0	19	21	0	0	0	0	0	0	0	0	0
ASV451	0	20	0	14	0	10	33	7	13	9	8	0	22	11	0	13	13	21	10	0	16	0	16	19	1	6	31	0	7	10	0	27	0	9	17	0	11	0	0	11	15	0	15	7	6	26	18	20	0
ASV452	107	72	0	0	0	34	0	0	58	0	0	30	0	23	0	0	0	65	0	0	42	87	0	41	0	0	0	0	0	0	0	0	0	0	0	40	0	0	0	0	35	0	0	0	0	0	0	0	0
ASV453	22	0	18	0	13	0	0	23	14	0	0	31	0	0	0	0	16	0	0	0	31	0	0	46	0	0	31	11	0	19	0	17	30	13	0	0	16	0	0	0	19	0	0	17	0	0	0	11	38
ASV454	0	14	7	44	0	0	0	8	0	0	0	0	18	0	0	26	0	0	25	0	0	0	0	14	23	9	31	16	25	0	0	30	15	7	10	0	0	9	21	11	0	0	23	0	0	8	6	0	0
ASV455	18	0	5	0	0	0	7	24	7	7	7	43	13	7	39	11	6	20	13	5	16	0	20	25	10	10	0	14	8	7	5	14	29	13	41	6	6	0	5	0	10	14	10	6	12	0	25	10	40
ASV456	23	13	0	8	13	10	0	0	0	0	7	14	9	13	0	0	0	24	0	0	31	4	0	26	15	0	29	14	0	4	0	33	15	9	0	0	0	0	0	14	37	0	12	0	0	0	0	0	42
ASV457	5	17	16	6	12	0	19	0	13	0	5	16	6	38	0	6	0	38	0	5	14	10	0	38	10	0	9	8	2	4	4	32	4	23	0	0	0	0	0	0	24	5	17	0	0	16	0	6	62
ASV458	8	9	13	13	7	0	5	0	0	6	5	0	12	11	0	0	9	16	0	4	18	7	0	26	5	0	0	10	6	0	4	81	0	15	0	0	0	0	0	16	0	0	20	0	0	0	12	12	7
ASV459	0	19	13	0	20	16	0	0	9	32	0	11	10	0	3	38	29	0	0	35	1	17	0	22	13	0	30	0	1	20	0	13	0	0	0	14	16	29	0	0	0	28	0	12	17	0	5	0	16
ASV460	27	20	26	0	12	38	5	0	17	0	0	0	0	27	34	0	20	27	13	7	20	9	0	0	9	8	0	0	17	15	0	0	0	0	7	9	5	7	0	0	30	0	0	0	0	0	8	10	45
ASV461	0	12	0	7	13	5	20	0	9	0	4	3	24	11	0	7	0	14	15	0	33	0	10	37	17	7	8	8	0	0	0	54	7	19	8	0	0	0	0	5	17	0	10	0	7	7	9	18	23
ASV462	4	12	10	0	0	9	16	7	11	0	3	8	31	7	0	9	0	16	5	6	13	0	0	9	13	0	0	0	0	5	0	28	5	8	0	0	4	0	0	4	37	0	20	0	0	4	7	0	31
ASV463	0	0	18	0	32	0	15	16	6	14	29	0	15	0	0	11	0	0	9	27	0	14	0	19	0	0	0	9	14	0	20	45	0	14	26	20	7	0	52	20	34	20	0	0	0	0	9	36	8
ASV464	0	0	0	0	35	0	0	11	0	0	0	20	12	0	11	7	0	6	0	0	37	0	19	25	11	0	15	0	0	10	0	26	0	10	9	0	18	41	0	0	8	6	0	11	0	0	33	12	17
ASV465	0	21	0	0	14	0	26	0	0	0	25	0	14	17	14	0	0	25	12	0	50	14	0	28	28	0	0	14	0	0	13	13	0	0	0	0	0	4	13	0	18	0	31	0	0	10	10	0	26
ASV466	0	0	8	7	13	0	0	13	6	7	0	31	19	0	19	0	0	0	13	0	5	0	11	12	0	10	10	0	8	0	0	20	0	9	12	0	13	106	0	0	12	0	0	19	8	0	36	10	16
ASV467	0	0	0	15	13	0	0	0	9	10	0	12	14	0	0	0	0	6	0	0	0	14	18	21	0	0	0	0	14	14	0	11	5	0	13	0	0	48	0	0	14	0	6	19	7	0	34	16	0
ASV468	0	10	16	0	14	0	0	0	0	0	15	0	12	0	0	0	0	0	0	0	31	0	0	21	0	15	35	0	0	0	0	64	23	15	8	0	0	11	0	0	31	0	22	0	0	0	33	11	16
ASV469	0	0	0	0	0	0	0	37	24	0	0	0	71	0	0	0	0	0	0	0	32	0	0	64	39	0	0	0	32	0	0	58	0	37	31	0	42	0	0	0	0	0	0	0	28	0	0	0	0
ASV470	22	0	0	6	0	0	0	0	0	0	9	56	19	19	0	9	0	14	35	18	61	10	0	10	11	8	56	15	0	0	0	21	41	0	13	7	0	0	0	8	0	0	18	0	0	0	7	13	21
ASV471	0	0	0	26	6	3	0	0	2	0	0	0	32	36	0	5	15	13	5	0	0	0	0	0	4	0	0	0	0	0	0	16	0	9	0	0	7	0	4	16	3	0	0	0	0	0	22	0	0
ASV472	0	20	10	0	4	0	12	1	15	0	12	14	1	11	7	6	0	4	5	5	22	9	6	26	21	5	10	12	5	4	13	0	0	13	12	0	20	10	18	12	11	13	3	11	13	10	6	0	23
ASV473	0	18	9	15	13	8	0	8	0	0	17	7	0	0	0	8	0	13	11	0	26	9	0	34	19	6	8	0	16	6	9	17	0	10	16	0	0	0	7	8	11	0	14	3	13	9	6	11	45
ASV474	0	0	9	0	0	0	16	0	0	0	0	13	14	17	0	0	0	16	0	0	25	0	17	0	0	0	20	0	0	0	0	31	0	10	0	0	0	0	7	0	0	0	14	0	0	0	0	0	79
ASV475	18	28	0	7	0	0	0	20	0	0	31	0	31	0	0	0	16	0	0	0	32	0	0	67	0	0	63	0	0	0	0	18	0	0	28	0	13	0	0	0	0	0	0	19	17	0	0	0	20
ASV476	0	15	0	0	27	13	0	0	0	0	0	0	0	0	30	0	15	0	0	0	47	0	0	0	0	0	23	0	0	0	0	0	35	0	0	0	0	0	0	0	0	15	15	10	0	0	0	0	29
ASV477	0	6	0	10	6	12	12	15	13	0	8	20	0	0	15	8	13	0	9	0	31	6	5	33	11	0	11	11	7	0	0	31	12	9	0	8	0	0	13	11	10	6	0	0	22	0	18	9	24
ASV478	0	0	0	0	42	0	0	45	0	0	0	15	0	0	0	0	0	0	0	38	0	24	0	26	0	17	13	0	0	0	34	23	0	0	0	0	0	50	0	0	0	0	0	17	0	0	36	0	0
ASV479	48	0	23	0	0	0	0	0	18	0	0	0	0	11	0	0	0	10	0	0	0	0	0	0	0	9	0	0	17	0	0	29	0	0	0	0	26	0	0	0	22	0	12	0	0	0	0	40	12
ASV480	103	10	14	0	26	8	0	0	0	0	10	0	0	0	64	0	0	72	7	0	74	0	0	0	17	0	44	0	0	0	25	20	0	0	0	0	0	0	0	0	97	0	0	0	0	0	0	13	8
ASV481	7	0	8	0	8	9	0	8	5	0	6	6	11	11	0	0	10	11	0	0	14	20	14	25	9	0	12	0	5	0	0	24	0	21	0	0	15	13	7	5	0	0	0	4	13	8	23	6	0
ASV482	12	2	28	13	0	0	16	0	0	0	0	0	9	0	0	0	0	32	0	6	0	0	0	6	10	0	36	21	15	0	3	8	0	8	13	0	0	0	0	0	33	0	0	0	0	6	9	0	16
ASV483	0	10	16	0	39	0	0	0	0	0	16	0	20	0	0	0	0	0	19	0	34	0	0	58	0	0	81	16	9	0	0	26	0	0	12	0	0	0	11	22	0	0	17	15	15	15	22	0	0
ASV484	0	0	0	0	0	0	0	0	0	0	0	0	0	0	0	0	0	0	63	0	21	0	0	0	0	0	15	0	0	0	0	0	0	0	0	0	0	0	0	0	0	0	0	0	0	0	0	0	0
ASV485	0	30	0	0	0	12	33	0	0	24	7	0	0	0	0	0	0	0	0	0	0	38	28	0	0	0	0	0	32	0	0	80	0	0	28	19	0	0	0	0	0	17	0	0	39	40	0	0	0
ASV486	0	31	0	0	0	0	0	0	0	21	0	0	0	0	32	0	0	0	0	0	166	87	0	25	0	0	31	45	0	0	0	0	0	0	0	0	0	0	0	0	0	0	37	0	0	0	73	0	108
ASV487	0	21	0	17	0	0	0	44	9	35	0	0	52	0	0	17	0	0	0	0	22	0	17	25	24	0	22	0	30	0	0	41	0	0	0	0	0	32	29	0	0	0	0	0	55	14	34	0	0
ASV488	0	0	0	16	0	0	49	26	0	30	0	0	29	0	0	0	0	0	0	0	0	0	0	21	0	0	0	0	0	0	0	0	0	0	0	0	0	0	23	0	0	0	0	0	16	24	0	0	0
ASV489	15	17	17	0	22	0	27	20	0	9	0	20	0	0	0	0	0	7	8	0	33	21	0	16	5	0	21	0	0	13	5	33	0	20	12	0	0	0	0	0	39	16	9	0	0	10	12	0	0
ASV490	18	0	0	12	11	10	10	11	5	0	0	7	29	6	0	14	9	14	0	0	25	0	8	30	14	0	11	19	4	0	8	16	0	13	22	0	0	7	8	0	12	6	13	0	12	0	10	8	10
ASV491	0	0	0	63	0	0	0	47	0	0	0	0	0	0	0	0	0	0	0	0	0	0	0	42	0	0	44	0	0	0	0	0	0	0	93	0	0	0	0	0	0	0	0	0	0	0	35	0	0
ASV492	0	0	25	0	0	0	14	0	0	0	0	0	9	0	0	27	0	0	13	0	0	0	38	12	18	0	11	17	16	16	0	16	21	21	31	0	13	0	0	0	0	0	18	0	8	0	0	24	19
ASV493	38	0	9	0	0	0	0	0	0	0	0	0	0	46	0	0	0	0	0	0	64	0	0	0	0	0	0	0	26	0	0	0	0	0	0	0	0	0	0	0	0	0	24	0	0	29	0	0	51
ASV494	0	0	0	0	0	0	40	0	0	0	0	0	0	0	0	0	18	0	0	0	0	0	0	0	0	0	34	0	0	0	0	42	0	0	0	0	0	0	0	51	0	0	37	0	0	0	0	0	0
ASV495	0	0	0	43	34	0	0	16	0	0	0	0	43	0	0	0	0	0	0	0	0	0	0	27	31	0	31	16	0	0	0	25	0	0	0	0	0	0	73	0	0	32	0	0	0	0	16	0	34
ASV496	0	0	0	28	0	0	0	0	0	0	0	59	0	0	49	0	0	38	0	0	0	0	0	39	0	0	0	0	0	0	0	33	0	0	0	0	0	0	0	0	32	0	0	0	0	0	0	0	53
ASV497	9	0	16	0	0	0	0	35	0	0	0	12	17	0	29	10	11	55	45	10	30	0	11	10	20	0	0	0	15	0	9	11	0	0	23	0	0	38	0	0	10	0	0	0	0	16	21	0	11
ASV498	0	10	7	0	13	5	24	11	0	18	0	14	22	14	23	6	8	31	13	0	16	5	10	21	0	4	4	6	0	9	0	0	12	14	29	4	0	8	0	5	29	6	0	0	9	4	18	7	28
ASV499	0	12	12	0	12	0	0	0	7	0	0	0	16	0	0	8	0	11	11	0	27	15	0	49	0	0	21	10	7	0	0	56	0	19	0	0	0	0	14	23	16	0	0	0	0	0	0	14	25
ASV500	0	0	0	31	0	0	12	0	0	0	0	0	0	21	0	11	0	0	0	0	67	0	0	0	0	0	188	0	0	0	0	16	0	17	0	0	0	0	0	50	0	0	0	0	0	0	0	20	23
ASV501	49	0	0	0	0	0	0	0	0	0	0	0	0	67	0	0	0	66	0	0	0	0	0	0	0	0	28	56	0	0	0	0	62	42	0	0	0	0	0	0	75	0	48	0	0	0	0	22	58
ASV502	0	0	0	0	0	24	0	31	0	0	0	0	82	0	0	31	0	0	0	0	0	0	0	0	0	0	0	0	0	70	0	0	0	39	0	0	0	0	0	0	0	0	0	45	0	0	41	0	0
ASV503	7	0	0	23	16	0	11	0	0	0	0	19	0	7	22	3	0	0	0	3	21	0	22	35	0	0	0	9	0	9	0	36	0	0	41	17	0	0	0	0	0	0	0	0	8	14	6	0	13
ASV504	9	8	0	19	24	7	0	0	0	0	0	10	24	10	0	0	0	0	0	0	25	7	9	30	7	0	12	0	0	0	0	26	0	15	0	0	8	10	0	7	0	0	0	0	0	0	34	0	0
ASV505	0	0	0	0	33	0	0	68	0	40	0	0	36	0	0	0	0	0	0	15	0	12	19	15	14	0	0	0	0	0	0	0	0	0	75	17	0	10	17	0	0	0	0	0	9	0	0	27	0
ASV506	0	0	13	0	22	0	0	0	0	0	10	0	47	0	0	0	0	0	25	0	0	0	10	38	12	0	32	0	0	0	6	73	0	31	0	0	0	0	16	0	0	0	0	0	0	0	0	0	17
ASV507	0	0	12	0	0	0	17	35	0	11	0	44	22	0	94	0	56	18	0	15	23	0	28	0	20	0	0	0	14	0	0	0	0	0	50	0	22	0	0	19	0	0	0	0	0	0	0	0	27
ASV508	6	14	0	15	19	6	13	3	0	6	0	10	21	16	0	5	3	7	11	0	22	0	0	28	11	4	21	0	0	0	0	61	5	12	0	0	0	0	11	7	12	0	4	2	5	5	0	7	26
ASV509	0	11	0	0	0	0	0	20	0	0	0	10	18	0	0	8	0	22	0	0	20	13	8	17	0	10	23	0	14	0	10	0	0	0	21	3	11	0	0	19	0	7	0	0	11	0	0	17	19
ASV510	20	0	0	0	22	0	0	0	0	0	16	0	0	0	0	0	0	0	0	0	10	0	0	26	32	0	0	30	0	0	0	10	0	0	0	0	0	0	0	0	0	0	0	0	0	0	0	0	75
ASV511	0	0	0	0	20	0	0	41	29	24	22	50	0	0	34	0	5	0	67	44	0	0	0	0	0	0	0	0	0	0	0	0	0	0	32	54	24	16	0	0	0	0	0	0	0	0	0	15	0
ASV512	0	0	0	0	0	0	0	0	0	20	0	104	0	0	0	0	0	192	0	75	0	0	0	0	0	0	0	0	0	0	0	27	28	0	0	0	0	0	0	0	0	0	0	0	0	0	0	0	0
ASV513	0	49	0	0	0	0	37	0	0	0	39	0	0	0	0	0	0	0	0	0	0	0	0	0	0	0	0	0	0	0	0	31	0	29	40	0	66	0	0	90	0	0	0	0	0	0	0	0	0
ASV514	13	9	8	8	14	0	0	0	0	0	8	0	0	0	0	12	4	0	0	0	27	0	0	0	15	0	29	0	0	0	0	7	0	0	0	0	0	0	0	0	0	0	0	0	0	0	0	3	53
ASV515	0	0	0	0	0	0	17	0	0	0	0	0	15	0	0	0	0	0	0	0	29	0	0	0	0	0	0	0	16	0	0	66	16	23	0	0	0	0	19	12	0	0	19	0	0	0	0	27	36
ASV516	7	0	9	0	0	8	17	0	0	0	0	9	9	0	0	0	0	0	7	0	22	0	13	17	21	0	13	10	0	8	0	26	0	10	0	0	0	14	7	0	14	0	0	0	0	0	52	0	13
ASV517	0	0	7	0	22	0	0	0	0	0	0	0	0	0	0	0	0	0	0	0	123	0	0	0	25	0	258	0	0	0	0	28	0	0	0	0	0	0	0	0	0	0	12	0	0	0	0	0	0
ASV518	14	6	12	10	12	0	5	11	9	0	0	11	8	8	4	8	0	0	10	0	15	5	0	23	13	6	18	9	8	0	8	23	4	9	7	0	7	0	8	8	9	6	0	0	0	0	0	8	21
ASV519	0	0	0	28	0	0	0	0	42	0	0	29	0	0	21	0	0	0	26	0	49	0	0	0	0	0	0	0	0	0	0	27	0	0	23	0	0	0	0	27	0	0	0	0	68	0	24	0	0
ASV520	0	0	0	0	0	0	0	0	0	0	58	51	0	0	0	0	62	0	40	0	0	0	54	0	0	0	0	0	0	0	0	0	0	0	0	0	0	0	0	0	0	0	0	0	0	0	0	0	256
ASV521	0	8	8	0	0	8	0	0	2	0	10	0	31	0	0	0	8	0	13	0	36	9	0	0	23	0	40	0	35	0	7	0	8	0	0	0	3	8	8	11	10	13	14	30	0	0	0	25	0
ASV522	0	0	0	0	0	0	0	0	0	0	0	0	0	0	0	0	0	0	0	83	0	0	0	0	0	0	0	0	0	0	0	0	0	0	0	0	0	0	0	0	0	0	0	0	0	0	0	0	0
ASV523	0	0	0	9	0	0	0	55	0	0	0	0	0	0	57	0	0	0	0	0	0	0	0	0	0	0	0	0	0	0	0	0	0	0	0	0	0	34	0	0	0	37	0	0	41	0	0	0	60
ASV524	0	0	0	0	0	0	0	31	0	0	0	31	40	30	0	0	38	27	0	0	0	0	0	40	0	0	37	38	0	0	0	0	0	0	31	0	0	0	0	0	0	0	0	0	0	0	0	0	45
ASV525	12	5	0	8	10	4	10	0	0	0	14	13	0	13	0	0	0	11	8	3	19	0	10	23	15	6	14	10	0	0	0	30	11	6	4	0	0	0	0	0	16	0	0	7	0	0	0	8	28
ASV526	0	0	0	0	0	0	0	0	0	4	8	0	21	18	7	10	0	20	8	0	21	0	14	12	0	11	8	0	11	0	9	26	6	14	0	0	0	0	0	19	15	0	0	0	0	0	0	7	7
ASV527	0	0	0	0	0	0	0	0	0	0	0	23	0	0	0	0	0	0	0	19	42	0	0	0	0	0	0	0	0	0	0	0	0	0	0	0	0	0	0	0	0	0	0	0	0	0	0	70	0
ASV528	0	0	0	0	23	20	0	42	11	0	0	33	25	0	28	24	0	0	14	17	0	12	30	33	18	17	0	0	12	18	10	0	0	23	24	21	22	10	11	0	0	19	0	0	0	0	0	29	0
ASV529	0	0	0	6	0	0	16	35	33	7	5	12	12	0	15	0	16	0	19	11	0	0	17	9	0	9	0	0	13	5	12	6	0	11	28	16	14	13	0	0	0	0	0	9	9	9	0	17	0
ASV530	0	12	0	0	27	13	0	0	18	0	0	0	35	22	0	9	0	9	10	0	0	0	0	47	0	0	16	9	14	0	0	22	0	0	0	0	0	0	27	0	0	9	0	0	13	0	0	15	0
ASV531	0	0	8	0	12	7	0	7	0	0	0	0	0	0	0	23	18	0	0	0	0	12	0	0	30	9	0	28	47	0	0	29	10	25	0	0	8	0	0	0	0	0	14	0	21	7	0	0	0
ASV532	0	0	0	0	0	0	6	60	0	31	0	30	0	0	0	0	0	0	52	22	35	0	0	0	0	0	0	0	0	0	0	0	0	0	12	19	7	0	0	6	0	0	0	0	0	0	0	0	20
ASV533	11	0	26	20	0	0	15	0	12	17	0	0	0	0	0	0	0	18	0	0	26	13	0	0	26	0	0	0	11	0	0	0	17	0	15	0	21	0	0	0	0	0	0	0	10	13	21	0	48
ASV534	0	4	3	7	5	0	18	12	16	7	0	3	0	18	0	6	13	0	12	0	5	7	11	21	9	0	8	4	2	0	0	9	11	5	0	3	0	11	3	0	14	4	3	0	0	0	5	0	6
ASV535	0	0	0	0	46	0	0	0	0	0	0	0	31	49	0	0	0	0	0	0	0	0	0	0	74	0	0	0	0	0	70	103	0	0	0	0	0	0	0	0	0	0	0	0	0	0	0	0	37
ASV536	14	0	24	0	0	0	0	0	0	0	0	0	0	51	0	0	0	0	0	0	35	0	66	56	0	0	43	0	0	0	0	31	0	0	0	0	0	0	0	0	18	0	0	0	0	0	0	0	76
ASV537	0	0	0	0	0	0	0	0	0	0	19	13	0	17	0	17	0	31	0	0	26	0	13	31	19	0	32	0	0	0	0	60	16	14	0	0	0	0	0	0	15	0	0	0	0	0	0	0	0
ASV538	0	0	0	16	0	0	28	18	0	0	0	0	0	0	0	0	0	0	0	0	0	0	0	47	0	0	0	0	22	0	10	0	0	10	15	0	0	0	0	53	0	34	0	0	0	19	0	32	0
ASV539	4	8	4	0	8	6	0	4	12	4	9	0	13	5	0	0	5	9	3	0	28	0	17	24	6	0	4	7	9	0	0	20	6	10	20	0	8	0	5	6	7	6	0	8	8	14	0	8	17
ASV540	0	0	0	85	54	0	0	0	0	0	0	0	42	0	0	0	0	0	0	0	0	0	0	0	50	0	0	0	0	0	0	0	0	0	0	0	0	0	113	0	0	0	0	0	0	0	0	0	0
ASV541	0	0	0	0	0	0	0	0	0	0	0	0	0	0	0	0	0	0	0	0	0	0	34	40	35	0	62	0	27	0	0	0	0	0	0	0	0	38	0	0	43	0	0	0	0	0	0	0	0
ASV542	13	0	0	0	15	7	0	13	10	0	26	0	0	13	33	7	0	8	28	19	10	20	22	13	15	11	0	0	0	0	10	0	0	9	42	0	7	21	0	0	0	0	0	0	15	15	31	11	0
ASV543	7	0	0	0	0	0	64	235	0	14	45	0	0	0	0	0	0	0	38	0	0	0	0	0	0	0	0	0	0	0	0	0	33	0	0	0	0	0	0	0	0	0	0	0	0	0	0	23	0
ASV544	0	0	0	0	11	8	0	0	0	0	9	13	27	7	0	0	0	0	7	0	17	0	0	21	21	5	12	0	0	0	0	16	6	9	21	0	0	0	0	8	0	14	0	0	0	11	7	0	7
ASV545	0	0	0	0	17	7	0	16	0	0	0	0	23	0	0	0	0	0	17	0	0	0	0	4	13	0	45	0	0	8	0	22	0	13	0	14	26	11	11	0	25	15	0	0	18	0	0	0	10
ASV546	13	12	0	8	0	0	10	0	0	0	11	0	0	12	0	7	0	0	0	0	19	0	0	21	14	0	19	0	0	0	0	28	0	0	0	0	0	0	0	14	0	0	0	0	0	0	0	0	47
ASV547	0	1	0	9	0	0	21	15	2	18	0	1	2	0	9	18	0	0	1	9	3	30	0	0	0	0	1	0	0	1	1	2	0	25	15	1	15	11	0	1	0	27	1	9	27	9	2	23	1
ASV548	0	0	0	0	0	0	0	0	0	0	12	8	18	0	0	11	20	0	0	9	0	11	0	50	21	0	0	0	0	0	19	0	0	21	0	0	17	30	13	0	0	0	11	17	0	0	0	11	14
ASV549	7	0	0	17	16	5	0	0	0	5	0	9	0	5	22	0	6	7	4	0	7	0	37	0	0	0	0	6	17	3	0	5	7	10	7	0	0	46	0	0	0	0	4	0	0	7	22	4	5
ASV550	0	20	0	9	8	0	7	0	5	0	19	0	10	7	0	11	0	8	0	0	16	8	0	25	0	0	16	13	4	0	0	75	0	0	6	0	0	0	0	22	0	0	9	0	18	9	0	13	13
ASV551	46	24	0	0	0	0	0	0	0	0	14	0	0	0	52	0	0	35	20	10	41	11	0	0	0	0	17	21	0	0	0	17	0	0	0	0	0	0	0	0	0	0	0	0	0	0	0	0	31
ASV552	0	0	0	0	0	0	0	26	0	0	0	0	40	0	0	0	0	0	0	0	0	0	47	23	27	0	24	0	0	11	0	33	0	0	27	0	0	55	20	0	0	26	0	0	0	0	0	0	0
ASV553	0	0	0	0	0	3	0	12	0	19	0	0	0	0	0	76	2	11	0	0	0	10	0	0	0	0	0	0	0	0	0	28	0	0	0	27	18	0	0	0	0	0	0	0	0	0	19	0	0
ASV554	0	0	36	0	0	0	0	0	0	0	0	0	0	29	0	0	0	0	0	0	14	0	0	32	0	0	0	0	0	0	0	16	0	0	0	0	0	0	0	12	0	0	28	0	0	0	0	0	89
ASV555	0	0	0	0	0	0	0	38	0	21	20	0	0	0	0	0	0	0	34	25	0	0	0	42	0	0	14	0	0	0	0	0	0	0	0	0	0	0	0	0	0	0	0	0	0	0	0	0	0
ASV556	0	0	0	0	0	0	0	35	46	0	0	15	22	0	0	0	0	0	0	0	0	0	0	0	0	0	0	0	0	0	0	47	0	0	0	0	18	38	0	0	21	0	0	0	21	0	0	0	0
ASV557	0	0	0	0	43	0	46	0	0	0	25	0	0	0	0	36	0	0	0	0	0	0	0	38	0	0	34	21	0	0	0	0	0	0	0	16	22	0	33	0	0	0	0	0	0	24	0	0	0
ASV558	17	0	0	11	0	10	0	0	10	7	0	20	0	0	0	14	0	0	0	0	0	0	14	0	0	0	16	0	0	0	0	9	14	23	23	0	0	0	0	0	0	9	0	5	19	0	0	12	31
ASV559	23	14	0	0	13	0	0	0	0	13	0	0	0	0	12	0	0	0	7	3	63	19	0	0	0	0	20	13	0	0	7	0	20	0	0	0	0	15	0	0	0	0	0	0	0	0	18	7	45
ASV560	0	0	0	0	0	0	0	0	0	0	0	0	0	72	0	0	14	0	0	182	0	0	0	0	52	0	0	0	9	0	0	0	0	0	0	0	0	0	0	0	27	0	0	0	0	21	0	0	0
ASV561	0	0	0	0	0	0	9	0	26	0	0	0	0	0	122	0	0	0	135	22	0	0	0	0	0	0	13	0	0	0	0	0	0	0	0	0	0	0	0	0	0	0	0	0	0	0	0	0	0
ASV562	0	0	0	0	0	0	0	13	0	0	0	0	0	40	0	0	0	0	0	19	22	0	0	0	0	0	0	0	0	0	0	20	0	27	36	12	0	0	0	20	0	0	0	0	0	0	0	0	0
ASV563	6	0	19	0	12	0	0	3	12	0	0	3	9	0	0	0	30	0	0	0	15	0	0	2	0	0	12	13	0	14	0	9	41	6	0	23	13	0	0	0	0	0	17	10	0	0	0	10	14
ASV564	10	0	0	0	0	0	23	28	0	7	13	0	0	0	0	7	32	0	34	16	43	0	0	0	0	0	0	0	8	0	0	11	0	0	40	15	0	0	0	0	0	0	0	0	0	0	10	9	35
ASV565	0	0	0	0	27	0	0	11	0	0	0	0	19	12	12	0	0	0	0	0	23	0	22	7	0	0	0	0	0	0	0	23	0	0	0	0	0	33	0	0	13	14	0	16	0	0	56	16	0
ASV566	0	0	0	0	22	0	0	0	0	0	31	0	0	0	10	0	0	0	25	0	17	0	0	0	0	0	21	0	0	16	0	58	0	0	27	0	0	25	0	20	0	0	0	0	0	0	16	0	13
ASV567	19	0	7	0	9	0	0	0	0	0	0	18	0	0	0	0	12	0	21	0	47	0	20	38	0	0	0	14	11	0	0	35	0	0	0	8	22	0	12	20	0	0	0	0	13	10	0	10	0
ASV568	0	0	14	0	0	0	0	0	0	0	20	0	0	0	0	0	14	10	0	0	0	0	0	23	0	6	33	9	0	0	0	43	0	0	0	0	0	0	0	20	0	0	17	0	0	0	0	0	0
ASV569	0	0	0	0	0	0	0	21	0	22	0	0	0	0	0	0	0	0	0	13	0	0	37	0	0	10	0	0	8	14	0	0	0	16	45	16	11	5	0	0	0	0	0	0	29	12	0	0	0
ASV570	8	0	0	25	23	10	11	0	0	0	11	0	0	12	0	0	0	0	5	0	0	0	0	15	16	0	0	14	0	8	0	20	0	11	0	0	0	0	29	0	0	0	0	9	0	0	32	0	0
ASV571	0	12	0	21	0	0	0	0	0	0	0	29	0	0	162	0	0	33	0	25	43	0	0	0	21	0	22	2	0	0	0	0	0	0	6	0	0	12	0	0	57	0	0	0	0	0	0	0	47
ASV572	0	0	0	0	0	0	0	0	0	0	17	0	0	0	0	0	0	6	0	0	27	0	0	13	0	0	33	13	0	0	0	10	0	0	0	0	0	0	0	0	0	0	49	0	0	0	13	0	61
ASV573	0	0	0	22	0	0	0	68	0	29	0	0	0	0	0	0	18	0	0	15	0	0	0	0	0	0	0	0	19	0	0	0	0	0	0	0	20	16	0	0	0	0	0	21	41	0	0	0	0
ASV574	0	0	0	0	0	0	0	0	0	0	0	15	0	20	0	0	0	11	0	0	52	0	0	40	0	0	42	0	0	0	0	34	0	0	0	0	0	0	0	0	0	0	38	0	0	0	18	0	0
ASV575	0	15	5	0	0	8	0	0	0	0	0	0	5	22	3	0	0	15	0	0	46	0	0	45	8	0	0	14	0	0	0	29	6	0	0	0	0	0	0	0	25	0	0	0	0	0	0	0	15
ASV576	35	18	0	0	0	0	0	0	0	0	0	0	0	0	35	0	15	13	0	16	102	0	0	0	0	0	0	0	0	0	0	0	0	0	53	14	0	0	0	0	25	0	0	0	0	0	0	0	61
ASV577	0	0	0	0	0	0	0	29	11	0	0	0	13	0	0	0	0	0	0	0	0	0	18	19	15	0	0	0	12	7	10	18	0	15	20	13	19	18	15	8	0	20	17	17	0	0	0	0	0
ASV578	4	0	8	0	0	0	6	0	0	16	3	0	11	6	0	8	10	1	3	8	9	15	7	9	0	3	3	0	9	14	2	4	9	17	0	0	0	8	0	2	10	0	0	0	0	0	1	1	17
ASV579	0	8	0	8	12	0	0	0	0	0	0	0	0	6	0	6	0	0	0	0	13	0	0	31	0	0	13	0	7	6	0	36	12	0	0	0	0	0	0	2	0	0	0	5	0	0	12	7	21
ASV580	0	0	0	0	0	0	0	0	0	0	0	0	0	0	0	0	0	0	0	0	36	0	0	0	0	0	0	0	0	0	0	0	0	0	0	0	0	0	0	0	42	0	0	0	0	0	0	0	39
ASV581	0	21	14	0	17	3	0	0	0	0	0	0	15	0	0	0	0	0	17	0	0	0	5	0	0	0	0	0	6	9	0	25	0	0	0	6	22	12	17	0	21	10	0	0	0	3	0	15	0
ASV582	0	0	20	0	44	0	0	0	34	0	0	17	20	0	12	0	0	0	0	0	18	0	0	0	18	0	0	0	13	0	0	25	0	0	0	0	27	16	0	0	0	0	0	22	0	0	17	0	27
ASV583	0	0	0	0	0	0	0	58	0	0	0	53	0	0	0	0	0	0	0	0	37	0	0	48	0	0	0	0	39	0	0	75	0	0	0	0	0	0	0	0	0	0	0	48	0	0	0	0	56
ASV584	0	0	0	0	0	11	0	0	0	0	0	0	34	0	0	5	0	6	8	0	7	0	0	19	32	0	0	0	0	0	0	19	15	11	4	0	4	0	14	5	0	0	0	0	0	8	8	7	8
ASV585	0	0	0	12	14	8	0	15	0	0	0	0	14	0	0	2	5	0	0	0	0	0	0	13	0	0	16	0	0	0	0	5	0	0	0	0	0	18	18	0	0	16	0	13	0	0	25	0	0
ASV586	35	3	0	0	24	0	0	0	0	0	0	0	36	0	0	0	0	0	16	0	0	0	0	21	0	0	22	8	0	0	0	0	43	0	0	0	27	0	0	0	0	0	16	0	0	0	14	0	0
ASV587	20	0	11	11	0	0	0	4	13	0	0	0	8	0	0	0	0	0	0	0	17	0	0	13	17	0	35	0	0	0	0	11	0	10	0	0	0	0	12	0	0	8	0	6	11	11	11	9	10
ASV588	0	0	0	0	0	0	0	99	0	0	0	0	0	0	0	0	0	0	0	0	0	0	0	0	0	0	0	0	0	0	0	0	0	0	0	0	125	0	0	0	0	0	0	0	0	0	0	0	0
ASV589	0	0	0	0	0	0	23	0	0	0	48	0	0	0	0	0	0	0	47	0	31	0	0	0	36	0	28	0	0	0	47	0	0	0	81	41	0	0	0	0	0	25	0	0	23	0	0	0	45
ASV590	5	6	5	5	8	5	0	8	0	0	0	0	17	0	0	0	0	7	7	0	7	0	11	20	11	4	8	0	0	5	0	11	9	0	5	0	0	0	7	0	9	0	5	4	0	4	10	4	0
ASV591	31	0	0	0	0	0	0	0	0	0	0	0	34	0	0	0	0	31	0	0	0	0	0	30	0	0	0	0	0	30	0	0	0	26	41	0	0	0	30	0	0	0	0	17	0	0	0	0	39
ASV592	0	0	29	14	0	0	0	0	0	0	0	0	0	17	0	0	0	0	0	0	33	0	0	29	0	22	0	0	0	18	12	0	17	0	0	0	0	0	0	0	11	0	14	0	0	0	21	0	16
ASV593	0	0	9	0	15	0	0	12	0	0	0	8	13	0	28	14	0	11	11	19	12	7	0	0	0	0	0	0	8	0	0	8	0	0	16	8	0	4	0	0	33	11	0	3	0	0	0	0	5
ASV594	0	0	0	0	22	9	0	0	0	0	0	12	21	11	9	0	0	27	0	0	9	0	0	17	21	6	0	0	12	0	0	16	0	0	0	0	0	11	12	0	9	8	0	0	0	0	0	7	0
ASV595	21	0	29	14	0	0	0	0	0	0	10	0	0	0	0	0	0	0	0	0	52	0	0	22	15	0	0	0	0	0	0	0	15	0	0	0	0	0	13	0	16	0	12	0	0	0	0	0	16
ASV596	0	11	0	0	0	0	0	0	0	0	7	0	31	12	0	0	8	0	5	0	24	0	0	15	5	0	9	0	0	0	0	0	0	0	0	0	0	0	0	0	10	0	8	0	19	0	19	0	0
ASV597	0	0	0	13	0	0	0	0	0	0	9	0	0	0	0	0	6	0	0	5	18	0	0	26	8	0	53	0	0	0	0	15	0	0	0	0	0	0	3	8	0	0	0	0	0	0	0	0	21
ASV598	0	0	0	0	0	0	0	0	0	0	0	0	0	0	0	0	0	0	13	26	0	0	0	12	0	0	141	0	0	0	0	0	0	0	0	0	0	0	0	21	66	0	0	0	0	0	28	0	0
ASV599	0	0	0	9	0	0	0	0	0	0	0	0	0	8	0	0	0	0	0	0	30	0	0	0	9	0	29	0	0	0	0	92	0	0	0	0	0	0	0	0	0	0	26	0	0	0	0	0	0
ASV600	0	25	21	4	9	0	20	0	8	0	0	0	0	8	0	10	4	16	2	0	17	0	0	22	8	0	8	0	0	10	0	8	0	8	6	6	0	8	0	12	0	4	0	0	10	4	12	4	16
ASV601	0	0	0	0	23	0	0	0	0	0	0	0	0	56	0	0	0	0	0	0	0	0	0	0	78	0	0	0	0	0	0	53	0	0	0	0	0	0	0	16	0	0	0	0	0	0	0	0	0
ASV602	16	24	0	23	19	12	0	0	0	0	20	0	0	0	0	0	0	0	0	0	70	0	0	35	0	0	17	0	0	0	0	28	0	0	8	0	0	0	0	0	19	0	0	0	23	0	0	0	31
ASV603	0	0	0	0	0	0	0	0	0	0	0	36	59	0	0	0	0	0	0	0	57	0	0	0	0	0	0	0	0	0	0	40	33	0	0	0	0	0	0	0	32	0	25	29	0	0	24	53	0
ASV604	15	0	0	11	0	0	0	0	0	0	0	0	0	0	0	0	0	0	0	0	0	0	0	0	0	0	25	5	0	0	0	39	0	0	0	0	0	0	0	0	0	0	0	0	0	0	0	0	43
ASV605	0	23	0	0	0	0	0	0	0	0	0	0	0	0	0	0	0	0	0	0	63	0	0	0	0	0	0	0	0	0	0	37	0	0	0	0	0	0	0	16	0	0	0	0	0	0	0	0	0
ASV606	0	0	0	0	0	21	0	0	0	0	0	0	0	0	0	0	0	22	10	14	0	0	11	0	0	0	0	0	34	0	0	5	0	0	0	0	0	8	0	0	13	20	0	0	0	0	0	18	6
ASV607	0	6	16	11	14	0	4	0	7	0	0	0	0	0	0	0	0	9	0	0	0	0	3	11	0	0	11	0	0	0	5	23	7	0	8	0	7	40	0	0	11	0	0	0	5	0	16	0	15
ASV608	0	0	0	0	0	0	0	0	0	0	0	0	0	0	0	0	0	0	0	0	0	68	0	0	128	0	0	0	0	0	0	0	0	46	67	0	0	0	0	0	0	0	67	0	0	0	0	0	0
ASV609	0	0	0	0	0	0	48	0	0	0	0	0	42	0	0	0	0	0	0	0	24	0	0	30	0	0	0	0	0	0	0	0	0	0	0	0	0	0	0	0	14	0	0	0	0	0	0	0	27
ASV610	0	0	12	0	12	0	0	0	0	0	0	0	9	13	0	0	0	0	4	0	9	5	0	0	8	10	0	12	0	0	0	17	0	12	0	0	0	0	6	11	4	0	15	0	0	0	0	0	0
ASV611	0	0	0	0	67	0	10	6	0	0	0	3	24	0	5	7	0	0	0	0	5	0	0	0	0	5	23	3	0	0	0	0	4	0	0	2	0	0	2	0	5	0	0	0	6	6	0	0	5
ASV612	0	0	4	3	21	2	13	0	0	0	0	0	0	0	0	9	4	10	0	0	27	0	0	7	8	0	4	3	0	0	0	19	4	0	0	0	0	0	0	0	27	0	7	0	0	5	5	0	28
ASV613	0	0	0	0	0	0	0	0	0	0	0	45	0	0	48	0	0	42	34	0	0	0	0	10	0	0	11	0	0	0	0	30	30	0	0	0	0	0	0	0	11	0	22	0	0	0	0	0	26
ASV614	5	8	0	7	7	0	0	0	0	0	0	0	0	0	0	0	0	0	0	0	33	0	0	58	0	0	35	0	0	0	0	21	0	0	0	0	0	0	0	0	0	4	0	0	0	0	0	0	0
ASV615	0	0	0	0	30	13	0	0	0	0	0	0	33	16	0	0	0	40	25	0	0	0	0	0	26	0	0	0	0	0	0	21	0	0	0	0	0	0	0	0	41	0	0	0	0	0	0	0	19
ASV616	5	5	5	0	0	0	8	5	6	11	11	5	5	0	0	6	0	0	10	0	8	4	0	0	14	0	8	0	0	11	0	9	0	8	10	11	3	6	6	8	0	0	0	0	9	0	0	9	11
ASV617	8	0	0	14	0	0	0	25	0	0	10	0	0	0	0	0	0	0	0	0	14	0	0	8	0	0	7	0	0	0	0	24	0	0	14	0	12	0	0	0	0	0	0	14	3	0	0	0	30
ASV618	21	6	8	0	0	0	0	0	0	0	0	0	0	45	0	0	0	10	0	0	18	0	0	0	0	0	0	10	0	0	0	7	0	10	0	0	0	0	0	0	35	0	22	0	0	0	0	0	31
ASV619	0	0	0	15	0	22	0	0	0	0	24	0	0	0	0	0	0	0	0	0	40	0	0	37	0	0	22	0	0	0	0	38	0	0	32	0	0	0	0	0	17	0	0	0	17	0	0	0	33
ASV620	0	0	0	0	21	0	0	0	0	0	0	0	0	11	0	12	0	18	15	0	10	0	0	0	12	0	0	12	0	0	0	15	15	0	0	0	0	0	0	0	0	0	0	0	0	0	11	0	55
ASV621	15	0	4	26	8	0	5	18	0	0	0	11	26	0	17	9	0	0	0	11	0	0	0	9	0	5	13	4	0	0	9	0	0	8	0	0	0	0	5	0	0	6	0	0	4	0	0	0	11
ASV622	6	0	42	0	0	0	0	0	0	0	7	0	0	0	129	8	12	6	0	0	29	0	0	24	0	0	0	0	8	0	0	0	0	31	0	0	0	34	8	0	0	0	8	0	0	0	59	0	7
ASV623	0	0	7	14	0	10	0	0	0	0	0	0	7	5	0	0	6	6	0	0	34	0	0	12	6	0	9	0	4	0	0	40	0	0	0	0	0	0	0	22	0	0	10	0	0	0	34	0	0
ASV624	12	16	0	0	15	0	0	0	0	10	0	15	0	0	18	0	8	0	0	0	8	0	13	19	0	0	0	10	0	0	0	0	0	0	0	10	0	0	7	0	10	0	0	0	0	0	0	7	23
ASV625	0	0	0	0	0	0	0	0	0	0	0	0	0	0	58	0	47	29	0	0	0	0	27	0	0	0	0	0	31	0	0	0	0	0	30	0	0	0	0	0	60	0	0	41	28	20	0	0	0
ASV626	9	11	7	0	13	3	0	0	0	0	0	4	8	12	0	0	8	0	0	0	22	0	0	23	0	0	17	0	0	0	0	40	0	0	0	0	0	0	0	15	11	0	7	0	0	0	0	0	12
ASV627	0	0	0	0	0	0	0	93	0	0	0	86	0	0	96	0	0	0	0	0	0	0	0	0	0	0	0	0	0	0	0	0	0	0	112	0	0	0	0	0	0	0	0	0	0	0	68	0	0
ASV628	0	28	0	14	0	0	0	0	0	0	11	0	0	0	0	0	0	0	0	0	0	0	0	43	0	0	0	21	0	0	0	0	0	0	0	0	0	0	0	0	0	0	0	0	0	7	0	0	0
ASV629	0	0	0	0	30	0	0	27	0	0	0	6	18	0	0	0	0	0	0	10	0	0	13	13	0	0	0	9	23	0	0	0	0	0	0	17	0	10	6	0	0	33	0	19	0	0	10	0	0
ASV630	0	0	0	0	0	0	0	0	0	17	52	0	0	0	0	0	0	0	0	0	43	0	0	52	0	0	0	0	19	0	0	4	0	0	0	0	0	0	0	30	30	0	0	0	0	0	0	0	0
ASV631	0	0	6	0	6	0	0	9	0	0	0	0	16	8	0	12	14	4	0	0	0	6	7	20	0	0	0	0	0	8	0	7	12	8	0	13	0	8	0	0	6	0	0	0	0	14	9	10	0
ASV632	0	0	13	0	14	0	14	11	0	0	4	0	6	6	0	5	0	13	0	3	8	0	0	8	11	5	9	8	0	0	0	43	2	0	0	0	0	0	0	12	0	0	7	0	5	0	0	6	6
ASV633	0	0	0	0	0	0	0	0	41	0	0	37	0	0	39	0	0	50	0	0	55	0	0	42	0	0	0	0	0	0	0	0	0	0	0	0	0	39	0	0	0	0	0	0	0	0	0	0	50
ASV634	0	0	0	0	0	0	13	36	0	0	0	11	6	0	10	0	0	0	0	0	0	6	7	19	0	10	0	0	0	0	0	11	13	18	16	9	11	6	9	0	0	0	0	0	0	11	8	16	10
ASV635	0	0	20	0	0	0	14	14	0	0	12	0	0	10	10	0	0	0	0	0	17	0	12	0	0	0	0	0	15	0	0	0	0	10	18	0	0	0	0	0	0	0	0	13	0	10	18	0	0
ASV636	24	0	6	0	7	12	0	0	10	0	0	10	14	8	29	13	4	20	16	0	10	8	0	9	0	5	0	8	0	8	5	6	13	11	0	0	0	0	0	0	0	6	9	0	0	0	17	11	26
ASV637	20	0	0	0	0	0	0	0	0	0	0	0	0	0	0	0	0	0	0	0	64	0	0	0	0	0	19	18	0	0	0	22	0	0	0	0	0	0	0	0	0	0	18	0	0	0	0	0	34
ASV638	24	0	0	0	5	0	7	0	0	0	0	0	0	0	0	0	0	0	0	13	8	0	0	15	15	0	0	0	0	0	7	0	0	0	0	0	0	6	0	0	0	7	0	0	0	0	0	0	0
ASV639	0	0	0	0	0	0	6	0	0	0	0	4	0	0	0	0	23	0	0	62	19	0	0	0	0	0	0	0	0	0	0	14	0	0	29	0	0	0	0	0	0	0	0	0	0	0	0	0	0
ASV640	0	0	0	0	8	0	7	0	19	0	0	12	0	8	0	5	0	9	0	0	11	0	9	18	0	0	9	7	5	0	0	19	6	0	0	0	0	12	0	0	0	0	0	16	0	0	19	23	7
ASV641	35	45	0	0	0	0	0	0	0	0	0	76	0	24	0	0	0	14	0	0	0	0	0	0	19	0	0	0	0	0	0	18	12	13	19	0	0	0	0	21	0	0	0	0	0	0	0	0	0
ASV642	67	0	0	0	0	0	0	0	0	0	0	0	0	0	93	0	0	0	0	41	0	0	0	0	0	0	0	0	0	0	0	0	0	0	0	0	0	0	0	0	67	0	0	0	0	0	0	0	0
ASV643	0	0	0	0	11	0	15	16	0	0	2	0	0	0	0	0	0	5	14	0	0	0	0	2	8	0	0	11	0	0	21	0	2	0	0	0	0	0	0	0	0	0	0	0	0	0	0	0	0
ASV644	0	0	0	0	0	0	19	0	17	0	0	0	0	0	0	0	0	0	16	0	0	0	24	0	0	0	16	0	0	0	0	0	0	0	206	17	0	0	0	0	0	0	0	0	29	0	0	0	11
ASV645	0	0	0	0	0	0	0	40	0	0	0	0	17	0	0	0	0	0	0	0	0	0	42	0	8	0	0	0	20	0	0	19	0	35	0	0	0	0	26	0	0	0	0	13	0	0	0	16	0
ASV646	0	0	50	0	96	0	0	0	0	0	0	0	60	0	0	0	0	0	0	0	0	0	0	0	43	0	0	0	0	0	0	0	0	0	0	0	0	0	0	0	71	65	0	0	0	0	0	0	0
ASV647	0	0	20	0	0	0	0	0	5	0	0	0	0	0	0	0	0	0	19	0	21	29	0	0	0	0	0	0	0	0	21	0	0	0	0	0	0	0	0	0	10	0	0	0	0	0	0	0	0
ASV648	7	4	0	0	4	0	0	0	0	0	0	9	0	4	13	0	0	16	0	0	16	0	0	0	0	0	11	0	0	0	0	19	18	0	0	0	0	0	0	0	0	0	8	0	0	0	28	0	7
ASV649	0	0	0	0	15	0	0	0	0	0	0	48	14	0	29	0	0	22	0	0	0	0	0	0	0	0	0	0	0	0	0	15	10	0	0	0	0	51	0	10	16	0	0	0	0	0	15	0	35
ASV650	0	0	0	0	0	0	0	0	0	0	0	0	31	0	0	0	0	0	0	0	0	0	0	0	0	0	23	0	0	0	0	0	0	0	0	0	0	0	0	19	39	0	0	0	0	0	0	0	34
ASV651	0	3	0	0	11	0	0	0	0	0	4	0	10	0	0	0	0	0	0	3	8	0	0	0	13	5	6	0	0	0	0	13	0	0	0	0	0	0	0	0	18	3	0	0	0	0	0	0	0
ASV652	0	0	0	0	0	0	0	0	26	0	10	13	0	0	70	0	0	0	0	14	0	0	0	0	0	0	0	0	0	0	0	11	0	0	72	36	0	15	0	0	0	0	0	0	0	0	0	5	75
ASV653	0	0	27	0	0	0	0	0	0	0	0	0	0	0	0	0	0	0	0	0	0	0	0	0	0	0	0	0	19	0	0	0	0	0	55	0	31	0	23	29	0	0	0	0	46	12	0	0	0
ASV654	0	0	0	0	0	0	0	0	0	0	0	0	36	31	0	0	0	50	0	0	59	0	0	0	34	0	0	0	0	0	0	26	0	0	0	0	0	0	0	0	0	0	27	0	0	0	0	0	0
ASV655	10	14	6	0	5	0	10	0	0	0	0	0	0	0	0	7	0	0	0	0	0	0	0	19	19	0	11	0	0	0	0	15	0	0	0	0	0	0	0	6	0	0	0	0	0	0	0	0	0
ASV656	0	0	0	5	0	0	6	0	0	0	0	7	0	15	0	0	0	7	2	2	6	2	0	0	10	4	0	0	0	0	0	21	7	10	0	0	0	0	0	2	13	0	0	0	0	4	0	0	27
ASV657	0	0	0	0	47	0	0	0	0	0	0	0	0	0	0	0	42	0	0	0	0	0	0	77	0	0	0	0	0	0	0	30	0	0	0	0	0	0	0	30	0	0	0	0	0	0	0	0	0
ASV658	0	0	0	8	0	5	0	3	7	0	0	14	6	0	22	6	0	9	9	0	10	0	0	12	9	7	0	0	0	0	0	11	0	0	0	0	0	0	0	3	6	0	0	0	0	0	4	0	6
ASV659	0	26	0	0	0	0	0	0	0	0	0	0	0	0	0	0	0	15	0	10	0	0	0	0	8	0	0	0	0	0	0	17	0	0	0	0	0	0	14	0	13	0	16	0	0	5	10	20	0
ASV660	0	0	20	0	0	0	0	0	0	0	0	0	0	0	35	0	0	0	0	16	43	0	0	0	0	0	0	0	0	0	19	0	0	0	111	0	0	0	0	0	0	0	0	0	0	0	0	0	0
ASV661	0	0	0	0	0	0	0	0	0	0	0	0	36	25	0	0	0	0	0	0	65	0	0	39	0	0	0	0	0	0	0	26	0	0	0	0	0	0	0	0	35	0	0	0	0	0	0	0	0
ASV662	11	6	4	0	14	0	0	0	0	0	7	0	0	15	0	0	0	15	0	0	29	0	0	9	8	0	9	11	0	0	0	16	0	0	0	0	0	0	0	6	15	0	22	0	0	0	0	0	41
ASV663	0	0	0	0	0	74	0	0	0	0	0	0	0	0	0	0	0	0	0	0	0	0	0	0	0	0	0	0	0	0	0	0	0	0	49	0	0	0	0	0	0	0	0	0	0	0	0	0	0
ASV664	0	0	0	0	0	0	0	0	0	0	0	0	0	0	31	0	19	0	0	0	0	0	33	0	0	0	0	0	0	0	0	0	93	0	41	0	0	0	12	0	0	0	0	25	0	0	0	0	75
ASV665	0	0	17	0	0	0	0	0	0	0	21	0	0	0	0	0	0	0	0	0	0	0	0	0	23	16	0	0	19	0	0	0	0	0	0	0	0	0	0	0	0	0	0	0	0	0	0	0	0
ASV666	0	0	0	0	0	0	0	0	0	0	0	0	20	0	0	0	0	0	12	0	0	0	26	17	39	0	0	0	9	17	0	31	0	0	0	0	0	0	0	0	0	0	0	0	36	36	0	0	0
ASV667	0	0	0	0	0	8	0	0	0	0	0	14	0	9	0	0	14	0	0	7	0	0	0	13	0	0	0	0	10	0	0	13	0	0	0	10	0	0	0	0	0	0	0	16	25	0	12	0	19
ASV668	0	0	0	0	0	0	0	0	0	0	0	0	35	24	0	0	0	0	0	0	40	0	0	36	33	27	29	0	0	27	0	36	0	0	0	0	0	0	0	0	0	0	0	0	0	0	0	0	0
ASV669	0	0	27	0	18	0	0	0	0	0	0	0	0	0	0	0	8	0	25	0	26	0	0	46	0	11	4	0	0	0	0	5	0	0	0	0	0	0	0	0	33	18	0	0	0	0	0	15	0
ASV670	4	0	0	0	0	0	0	0	0	4	0	0	0	0	0	0	0	6	0	6	3	3	0	8	0	0	0	0	11	0	0	6	0	2	0	5	18	0	16	3	0	0	0	0	0	32	80	0	0
ASV671	0	0	5	7	0	0	0	0	0	0	3	5	0	0	0	0	0	11	0	0	8	0	0	9	17	0	20	0	0	0	0	35	0	4	0	0	0	0	0	16	3	0	7	0	0	0	4	5	0
ASV672	0	0	0	0	0	0	0	0	0	11	10	0	23	10	0	8	0	0	7	0	19	0	0	12	0	9	0	0	0	0	0	18	10	0	0	0	0	0	0	0	0	0	9	0	0	0	0	11	25
ASV673	0	0	0	0	42	0	0	0	0	0	0	0	35	0	0	0	31	0	0	0	0	0	0	71	0	0	65	0	0	0	0	32	0	0	0	0	0	0	0	0	0	0	0	0	0	0	0	0	0
ASV674	0	0	0	0	0	0	0	0	0	0	0	0	31	0	0	0	0	0	0	0	0	0	0	0	0	0	18	0	0	36	0	0	0	0	0	0	0	0	0	0	0	0	0	0	0	0	0	0	0
ASV675	12	5	0	0	5	0	1	9	8	0	5	0	7	0	5	0	4	0	8	0	4	6	0	0	0	3	4	6	0	7	6	7	11	0	17	0	0	0	6	0	7	7	0	3	0	0	2	0	0
ASV676	0	0	0	7	20	0	0	0	0	0	0	0	22	0	0	11	0	0	10	0	0	0	0	12	0	0	0	0	0	0	0	31	0	16	0	0	0	0	0	0	0	0	9	0	0	0	8	0	9
ASV677	0	0	0	0	14	0	0	15	0	10	0	0	10	8	0	0	0	0	0	9	0	0	0	12	10	0	0	0	0	0	0	12	0	0	0	0	0	0	0	0	0	13	0	0	0	0	0	0	0
ASV678	25	0	0	0	0	0	0	0	0	0	0	0	0	4	88	0	0	78	0	0	114	0	0	0	0	0	0	0	0	0	0	0	0	0	0	0	0	0	0	0	38	0	35	0	0	0	0	0	37
ASV679	13	8	0	5	0	0	11	0	0	3	0	8	8	0	0	0	0	26	16	0	0	0	4	0	0	0	0	6	0	0	3	6	11	15	15	6	0	0	0	0	7	0	12	0	0	3	8	0	29
ASV680	0	0	0	6	9	0	0	11	0	0	0	0	5	0	5	0	0	0	7	0	12	5	7	12	0	0	9	7	0	0	0	19	0	5	12	0	0	0	0	6	0	7	0	0	7	12	0	0	5
ASV681	0	0	0	15	0	0	0	0	0	0	0	0	0	2	0	0	6	0	0	0	0	0	0	0	6	0	18	14	0	0	0	18	0	4	0	0	0	0	0	0	0	7	0	0	7	0	5	0	0
ASV682	0	0	25	25	0	0	0	0	0	0	0	0	18	18	0	0	0	0	0	0	28	0	0	22	0	0	0	0	0	0	0	31	0	0	0	0	0	0	0	0	0	0	0	0	0	0	0	0	0
ASV683	0	12	0	15	0	0	22	0	0	0	13	0	0	0	0	0	0	0	17	0	0	0	10	0	0	0	13	0	0	0	0	0	0	0	0	0	0	39	0	0	0	0	0	0	0	0	16	19	0
ASV684	0	0	0	0	0	0	0	0	0	0	0	0	0	0	0	9	0	0	0	0	0	11	0	0	4	0	0	0	0	0	0	4	0	0	0	0	0	0	0	0	0	0	0	0	0	0	0	0	0
ASV685	0	0	0	0	0	0	0	0	0	0	0	6	10	0	10	11	0	0	16	0	0	0	0	0	24	0	0	14	0	8	0	0	12	0	0	0	0	0	11	0	26	0	0	0	0	0	22	0	0
ASV686	6	0	7	0	9	0	0	0	0	0	6	0	17	9	0	0	0	0	0	0	10	0	0	0	7	0	12	9	0	5	0	11	4	5	0	0	0	0	9	5	7	0	6	0	0	0	0	0	23
ASV687	0	0	0	0	0	0	0	0	0	0	0	0	0	0	26	0	0	0	0	0	0	0	0	0	7	0	0	0	0	0	0	12	0	0	0	0	0	16	0	0	18	5	0	0	0	0	0	0	16
ASV688	0	9	0	0	0	0	0	0	0	0	0	5	7	10	0	0	0	0	8	0	15	0	4	11	0	6	9	0	7	0	6	0	3	0	0	0	0	0	0	14	4	0	0	0	0	0	0	3	4
ASV689	28	15	0	0	0	0	0	0	0	0	0	0	0	15	0	0	0	0	0	0	23	0	0	0	0	0	10	0	0	0	0	30	0	0	0	0	0	0	0	0	31	0	28	0	0	0	0	0	21
ASV690	0	0	0	0	0	0	0	0	0	0	0	0	0	0	95	0	0	0	0	0	0	0	0	0	0	0	0	0	0	0	0	0	0	0	0	0	0	0	0	0	0	0	0	0	0	0	0	0	0
ASV691	0	0	0	0	0	0	0	0	0	0	0	0	0	0	0	0	0	0	0	0	0	0	0	0	0	0	0	0	0	0	0	0	0	0	0	0	0	0	0	0	0	0	0	182	0	0	0	0	0
ASV692	0	0	0	4	8	0	0	0	0	0	0	0	24	8	0	0	2	0	0	0	5	0	0	9	0	0	8	11	0	0	0	5	0	9	0	0	0	0	0	0	11	0	17	0	0	0	6	0	0
ASV693	0	0	12	0	31	0	0	0	0	0	0	0	0	0	0	0	0	0	0	0	16	0	0	28	0	0	0	8	0	0	0	27	0	0	0	0	0	0	0	0	0	0	9	0	0	0	0	0	0
ASV694	0	0	0	0	11	0	0	35	16	0	0	0	0	0	0	8	0	0	0	0	0	12	25	0	0	9	0	0	0	0	0	0	0	17	0	0	0	0	21	0	0	0	0	0	0	0	0	0	15
ASV695	0	0	0	0	0	0	0	0	0	0	0	0	0	0	0	0	0	0	0	0	62	0	0	32	0	0	0	0	0	0	0	0	0	0	0	0	0	0	0	0	0	0	28	0	0	0	0	0	0
ASV696	6	12	2	13	7	0	2	0	0	0	0	0	1	7	0	8	0	0	12	0	2	0	1	6	6	0	2	11	0	0	0	10	0	2	0	0	0	0	0	9	2	0	2	0	0	0	8	7	8
ASV697	0	0	0	0	0	0	11	17	0	0	0	0	14	0	0	0	0	0	0	0	20	0	0	0	0	17	13	0	0	14	0	25	0	8	21	0	0	11	0	0	0	0	0	0	15	0	0	16	19
ASV698	0	0	0	0	0	0	0	15	0	0	0	0	0	0	0	21	0	0	0	0	60	0	0	0	0	0	0	0	0	0	0	38	0	0	0	0	0	0	0	0	34	0	0	0	0	0	0	0	34
ASV699	34	0	0	0	0	0	0	0	0	0	0	0	0	0	0	0	0	0	0	0	150	0	0	0	0	0	53	0	0	0	0	0	0	0	0	0	0	0	0	0	0	0	0	0	0	0	0	0	0
ASV700	0	0	0	9	0	0	0	0	0	0	0	20	0	0	0	0	0	8	13	0	23	0	17	23	0	0	16	0	0	0	14	0	0	0	17	0	11	0	0	0	0	0	0	18	0	17	0	10	0
ASV701	0	0	10	0	0	0	0	0	13	0	0	22	0	0	12	0	0	25	0	0	0	0	0	0	0	0	0	0	0	9	0	0	0	18	0	12	0	14	0	0	27	16	0	0	19	7	11	0	21
ASV702	21	16	17	0	0	8	0	0	0	0	4	15	8	9	0	0	0	0	0	0	15	0	0	32	15	0	35	0	0	0	0	29	0	0	0	0	0	0	0	0	0	0	0	0	0	0	14	0	0
ASV703	0	0	9	0	0	0	0	0	8	0	0	0	16	0	0	0	0	8	0	0	22	15	0	18	0	0	0	0	0	0	0	24	0	0	0	0	0	0	0	0	0	0	10	0	14	16	0	14	0
ASV704	0	0	0	0	0	0	0	17	0	0	0	0	0	0	0	12	0	0	0	0	0	0	0	0	0	0	0	0	0	0	0	0	0	0	0	0	0	108	0	0	0	0	0	16	0	0	0	0	0
ASV705	0	0	0	0	0	0	0	0	0	0	0	0	0	0	0	0	0	0	0	0	10	0	0	0	0	0	0	0	30	0	26	0	0	0	0	0	23	78	0	0	0	0	0	0	0	0	0	0	0
ASV706	16	6	0	0	0	25	0	0	0	0	0	0	7	26	46	0	0	5	0	0	40	0	0	0	0	12	0	12	0	0	0	0	5	0	0	0	0	0	0	0	0	0	0	0	0	0	0	0	23
ASV707	0	17	0	0	0	0	0	0	0	0	8	0	0	0	0	0	0	21	0	0	17	0	0	17	0	0	13	0	0	0	0	27	0	0	0	0	0	0	0	0	0	0	0	0	0	0	0	0	0
ASV708	0	0	0	0	0	0	0	38	10	0	0	20	0	0	22	0	0	0	0	0	36	0	0	13	0	0	0	0	0	0	13	0	0	5	0	0	20	0	0	16	0	0	0	0	0	0	21	0	11
ASV709	17	0	0	0	0	0	0	0	0	0	6	0	15	0	5	0	0	7	8	0	16	8	0	8	11	0	20	0	0	0	0	0	0	6	0	0	0	0	0	0	7	0	0	0	0	0	7	0	22
ASV710	4	9	0	0	16	0	6	0	0	0	6	0	15	0	0	0	0	0	0	16	13	0	0	10	15	0	0	9	0	0	8	0	0	8	0	0	10	0	6	0	0	9	0	0	0	0	21	0	0
ASV711	0	0	0	0	7	0	0	16	0	0	0	0	0	0	0	0	0	0	0	1	0	10	0	32	0	0	0	0	0	0	12	28	0	0	0	0	0	13	0	0	0	0	0	4	0	0	31	0	0
ASV712	0	0	0	0	0	0	0	0	0	0	0	8	0	0	0	0	0	0	0	0	0	31	0	0	0	0	0	0	0	0	0	52	0	0	0	0	0	0	0	0	0	0	0	17	0	0	0	0	0
ASV713	1	0	6	16	0	0	8	3	0	0	4	0	0	0	0	10	0	0	7	0	19	0	0	1	0	0	3	3	4	0	0	0	1	4	13	6	13	0	5	9	0	0	0	3	0	5	1	0	21
ASV714	12	0	0	0	8	0	12	10	6	0	0	11	0	14	7	0	0	11	5	0	12	0	0	12	14	0	7	12	0	0	0	25	0	0	11	0	0	0	0	0	23	0	0	0	0	11	0	11	33
ASV715	11	16	0	0	0	12	0	0	0	0	0	0	0	0	0	0	0	10	0	0	0	0	0	0	0	0	12	0	0	0	0	17	0	0	0	0	0	0	0	0	20	0	0	0	0	15	0	0	6
ASV716	15	0	6	5	21	0	0	0	0	0	0	0	7	0	9	10	5	8	13	0	10	0	0	9	11	14	9	0	0	0	0	0	0	0	0	0	0	0	0	0	4	0	0	0	5	0	0	11	14
ASV717	0	0	0	10	16	0	0	0	0	0	0	0	11	0	0	0	0	0	8	0	11	0	0	8	8	0	5	5	0	5	0	18	0	0	0	0	0	0	0	0	0	0	0	0	0	0	19	0	0
ASV718	0	0	0	0	14	0	0	21	0	0	0	13	14	0	9	0	0	0	0	0	0	0	22	0	0	0	0	0	15	0	0	0	0	0	14	0	16	38	0	0	11	0	0	0	0	0	27	0	19
ASV719	0	0	0	0	0	0	0	0	0	0	0	0	9	0	0	0	0	0	6	0	23	0	0	19	15	0	11	0	0	0	0	32	0	9	0	0	0	0	11	0	8	0	0	0	0	0	0	0	3
ASV720	0	0	0	0	0	0	0	0	0	0	24	0	28	0	9	0	0	0	0	0	0	0	0	0	37	0	0	0	24	0	0	0	0	0	0	0	0	0	0	0	0	0	0	0	0	0	0	0	0
ASV721	0	0	0	0	0	0	0	0	0	0	0	0	0	0	0	0	0	0	0	0	0	0	0	0	0	0	0	0	0	0	0	0	0	0	0	0	0	0	0	0	0	0	0	0	0	0	0	0	0
ASV722	10	5	0	0	7	0	0	0	0	0	0	0	0	3	0	0	0	13	0	0	19	0	0	6	0	0	0	0	0	0	0	18	0	0	0	0	0	0	0	0	0	0	10	0	0	0	0	0	6
ASV723	0	0	0	0	6	0	0	5	0	0	0	1	0	0	6	0	0	0	16	12	0	0	7	0	0	9	0	0	0	0	0	0	0	17	6	0	1	10	0	0	1	0	0	0	13	0	12	0	0
ASV724	0	0	0	17	0	0	0	51	0	21	0	0	37	0	0	0	0	0	0	15	0	0	0	0	0	17	0	0	0	0	0	0	0	0	0	17	0	0	0	21	0	0	0	0	0	0	0	0	26
ASV725	0	0	0	0	0	0	0	0	12	0	0	0	0	0	22	0	6	0	0	0	15	0	0	0	0	0	0	0	17	0	0	0	0	0	61	6	12	13	0	0	0	0	0	13	0	0	19	0	30
ASV726	0	0	0	0	0	0	0	0	11	0	0	22	11	0	14	0	0	7	12	0	0	0	9	11	0	0	0	0	0	0	0	0	9	10	34	0	0	0	0	0	0	0	0	9	0	0	10	0	24
ASV727	0	0	0	7	0	0	3	0	6	0	0	0	6	0	13	0	0	0	11	0	13	6	0	0	16	0	4	3	15	4	0	18	4	0	9	0	0	0	0	0	10	4	0	0	0	6	0	5	0
ASV728	0	0	0	0	0	0	0	15	0	0	0	0	34	0	0	0	13	0	0	0	0	21	0	0	24	0	0	0	22	0	0	24	0	0	0	0	0	23	0	0	0	0	0	18	0	0	25	0	0
ASV729	21	6	0	0	11	0	9	10	0	0	0	0	9	0	0	10	0	15	0	0	0	0	0	13	0	0	0	0	0	0	0	10	13	21	15	0	0	0	0	0	0	0	0	3	12	0	9	0	16
ASV730	0	0	0	0	0	0	0	0	0	0	0	0	9	8	0	0	0	0	23	0	0	9	0	0	0	8	0	0	0	0	0	9	0	0	0	0	0	0	0	0	0	0	0	0	0	0	9	0	0
ASV731	0	0	0	0	0	0	0	0	0	0	0	0	0	0	0	0	0	0	14	0	0	0	0	0	0	0	0	0	0	0	0	0	0	0	0	0	0	47	0	0	0	0	0	0	0	0	56	0	0
ASV732	0	0	14	0	17	0	0	4	9	0	0	6	9	0	0	0	0	0	0	0	9	0	11	0	19	0	0	0	1	0	0	23	0	0	10	0	11	18	0	0	17	0	0	6	0	0	8	11	15
ASV733	0	0	0	0	0	0	0	0	0	0	0	0	0	0	0	0	0	13	0	0	0	0	0	20	17	0	0	0	0	0	0	15	0	23	0	0	0	0	0	0	0	0	0	29	0	0	25	0	0
ASV734	0	0	0	0	6	0	0	0	0	0	0	0	9	0	0	0	4	0	0	9	8	0	0	0	0	0	0	0	11	0	0	26	0	0	0	0	0	0	6	0	0	0	7	0	0	0	0	0	0
ASV735	0	0	0	0	0	0	0	0	0	0	0	187	0	0	255	0	0	0	0	0	138	0	0	0	0	0	0	0	0	0	0	0	42	0	0	0	0	0	0	0	0	0	0	0	0	0	0	0	0
ASV736	12	0	0	0	0	0	0	16	0	0	0	10	29	0	0	0	0	0	15	0	28	0	0	0	21	0	18	0	0	0	0	0	0	0	0	0	0	0	0	0	0	0	0	0	14	0	0	0	23
ASV737	0	0	3	0	18	0	0	4	0	0	5	0	0	0	0	0	0	0	0	0	16	0	0	0	0	0	0	0	0	0	0	15	0	0	6	0	0	11	0	0	7	0	5	0	0	2	19	0	8
ASV738	0	0	0	0	0	0	0	0	0	0	0	0	0	0	0	0	0	0	0	0	0	0	0	0	0	0	0	0	0	0	0	0	0	0	0	0	0	63	0	0	0	0	0	0	0	0	0	0	37
ASV739	29	0	0	0	0	0	0	0	27	0	0	86	0	0	137	0	0	17	0	0	0	0	0	29	0	0	0	0	0	0	0	0	0	0	0	0	0	10	0	0	40	0	0	0	0	0	0	0	0
ASV740	0	0	0	0	0	0	0	0	0	8	0	21	0	11	13	0	0	12	3	3	0	0	0	21	0	0	0	0	0	0	0	8	9	14	12	0	0	0	0	0	11	0	0	0	10	0	11	0	0
ASV741	68	0	0	0	0	0	0	0	0	0	0	0	0	0	186	0	0	102	0	0	50	0	0	0	0	0	0	0	0	0	0	0	0	0	0	0	0	0	0	0	76	0	0	0	0	0	0	0	0
ASV742	0	7	0	0	12	6	0	0	0	0	0	0	20	0	0	0	0	7	0	0	0	0	0	9	13	5	7	14	0	0	8	8	0	0	0	0	0	0	0	0	0	0	0	0	0	0	0	12	0
ASV743	21	12	8	0	10	0	0	0	0	0	0	0	0	5	0	0	0	0	0	0	8	0	0	25	0	0	35	0	0	0	0	2	0	0	0	0	0	0	0	0	5	0	62	0	0	0	0	0	21
ASV744	3	0	0	0	0	0	0	13	0	2	0	6	0	0	5	0	9	4	0	0	0	0	0	0	0	0	0	0	16	0	0	9	0	0	61	0	9	3	0	5	0	0	0	11	4	0	0	13	10
ASV745	0	0	0	0	0	0	15	21	13	13	0	0	0	0	0	0	0	0	0	0	0	0	0	21	0	0	0	0	0	0	0	0	0	0	0	0	10	0	0	0	7	12	0	0	19	0	0	0	0
ASV746	0	8	5	0	0	0	0	5	0	0	0	0	0	5	7	0	0	12	6	0	9	0	8	12	6	0	0	0	0	0	0	14	8	0	0	0	8	14	0	8	0	0	0	0	0	0	0	0	0
ASV747	0	0	0	0	0	0	0	0	0	0	7	0	0	0	0	0	0	0	0	0	15	0	10	0	0	0	0	0	0	0	0	0	0	0	0	0	0	0	0	0	0	25	17	0	0	0	0	0	13
ASV748	0	0	0	0	0	0	0	0	0	0	0	0	0	0	0	0	0	0	0	0	0	0	0	0	0	0	0	0	0	0	0	0	0	0	0	0	0	0	0	0	0	0	0	131	0	0	0	0	0
ASV749	0	0	0	0	0	0	0	0	10	0	0	0	0	0	0	0	0	0	0	0	0	0	0	0	0	0	0	14	16	0	26	0	17	10	0	0	0	0	0	0	13	0	0	0	0	0	0	0	8
ASV750	0	0	0	0	0	0	17	44	13	12	0	0	0	0	0	0	19	0	0	0	0	0	19	0	0	0	0	0	0	0	0	0	0	0	16	0	0	0	0	0	0	0	0	26	0	0	0	0	0
ASV751	0	0	0	0	0	0	0	0	0	0	0	0	0	0	0	0	35	0	0	0	0	0	0	0	0	0	0	0	0	0	0	0	0	0	16	0	14	20	0	0	0	0	0	0	0	0	0	0	0
ASV752	15	14	0	0	10	0	0	0	0	0	0	0	0	0	0	0	0	0	0	0	0	0	0	34	0	0	0	0	0	0	0	18	0	0	0	0	0	0	0	0	0	0	14	0	0	0	0	0	24
ASV753	0	15	8	12	0	0	0	0	0	0	0	0	7	0	0	0	0	7	0	0	22	0	0	0	0	0	0	0	0	0	0	14	0	0	0	0	0	0	0	0	0	0	0	0	18	0	0	0	20
ASV754	0	5	0	0	13	5	0	4	0	0	0	0	19	0	4	5	0	3	3	0	0	4	8	0	6	0	0	0	0	0	0	8	4	0	0	0	0	0	5	0	0	0	0	0	0	8	5	0	13
ASV755	0	0	0	8	0	0	0	0	0	13	0	0	0	0	0	6	0	0	0	6	0	0	0	0	0	0	0	0	7	0	0	0	0	0	8	0	0	23	0	0	12	0	0	9	0	0	0	0	0
ASV756	0	12	0	0	0	0	17	27	0	0	0	0	0	0	0	7	18	0	0	0	0	0	0	0	9	0	0	0	0	0	0	33	0	0	0	0	0	9	0	0	0	0	0	0	0	0	8	0	0
ASV757	0	0	0	0	0	0	0	0	0	0	0	0	56	0	0	0	0	0	0	0	50	0	0	0	0	0	0	0	0	0	0	36	0	0	0	0	0	0	0	0	0	0	0	0	0	0	0	0	0
ASV758	0	0	0	0	32	16	0	0	0	0	0	0	0	0	10	0	0	0	0	0	0	0	0	0	0	0	0	22	0	0	0	0	40	35	0	0	0	0	0	0	0	0	0	0	0	0	28	0	0
ASV759	18	4	0	10	0	0	0	0	0	0	0	0	0	15	0	0	0	13	0	0	0	0	0	22	0	0	9	0	0	0	0	0	0	0	0	0	0	0	0	5	25	0	0	0	0	0	13	0	0
ASV760	9	0	5	0	0	0	0	0	0	0	0	0	0	0	0	0	0	0	0	0	28	0	0	0	0	0	52	0	0	0	0	0	0	0	0	0	0	0	0	0	0	0	16	0	0	0	0	0	0
ASV761	0	0	28	0	0	0	0	0	0	0	0	0	0	0	0	0	0	0	0	0	0	0	0	7	0	0	57	0	2	0	0	0	0	0	0	0	0	0	0	0	0	0	33	0	0	0	0	0	0
ASV762	0	0	0	0	0	0	0	0	0	0	10	7	7	13	0	0	0	0	9	0	6	0	0	0	28	0	0	0	18	0	4	0	4	14	0	0	0	9	4	0	0	13	0	0	0	0	0	0	22
ASV763	0	0	0	0	0	0	0	0	0	0	0	0	25	0	0	0	0	0	0	0	0	20	31	0	0	0	0	0	0	0	0	0	0	0	0	0	0	0	0	0	0	0	0	12	0	14	0	0	0
ASV764	0	0	0	0	0	0	0	0	0	0	0	0	0	0	0	0	0	22	16	0	11	15	0	0	0	0	0	11	0	0	0	0	0	0	0	0	0	0	0	0	29	0	0	0	0	0	0	0	24
ASV765	0	0	0	0	0	0	0	0	0	0	0	0	0	0	40	0	0	0	0	0	0	0	0	0	0	0	0	0	0	0	0	0	0	0	170	0	0	0	0	17	0	0	0	0	0	0	0	0	0
ASV766	0	0	0	0	0	0	0	0	0	0	0	0	28	17	0	0	0	0	0	0	8	0	22	0	0	13	0	0	0	0	0	0	36	0	0	0	0	0	0	0	0	17	0	0	0	0	0	0	19
ASV767	0	0	0	0	0	0	0	0	3	4	0	5	4	5	10	0	0	12	0	0	0	0	4	9	0	0	0	0	0	0	0	7	3	0	0	0	3	25	0	0	9	0	7	0	5	0	11	0	9
ASV768	0	13	0	0	8	0	17	0	0	0	4	0	0	0	0	0	0	0	6	0	33	6	0	12	6	0	0	0	0	0	0	12	0	0	0	0	0	0	0	4	0	0	0	0	0	0	7	0	0
ASV769	0	0	9	0	25	0	0	0	0	15	0	0	0	10	0	0	0	0	0	0	14	0	0	0	0	0	12	22	0	0	0	10	0	0	0	0	0	0	0	8	0	0	0	0	0	0	0	0	0
ASV770	0	0	0	0	0	0	0	0	0	0	0	0	0	8	43	0	0	18	0	8	0	0	0	0	0	0	0	0	0	0	0	0	0	0	0	0	0	0	0	0	305	0	0	0	0	0	0	0	64
ASV771	0	0	0	0	0	0	0	0	0	0	0	0	0	0	0	0	17	0	0	0	0	0	0	0	0	0	0	83	0	0	0	35	0	0	0	0	0	0	0	0	0	0	38	0	0	0	0	0	58
ASV772	0	0	0	0	0	0	0	0	0	0	0	0	0	0	0	0	0	0	0	0	0	0	0	52	31	0	0	0	0	0	0	0	0	0	0	0	0	0	0	0	0	0	0	0	0	0	0	0	0
ASV773	0	0	0	0	0	10	0	0	4	0	0	14	12	0	46	3	0	2	11	0	0	0	0	0	1	0	7	0	0	0	0	16	0	12	0	0	0	0	0	0	9	0	0	0	0	0	10	0	0
ASV774	12	5	0	3	0	0	0	0	0	0	5	0	0	0	68	0	3	0	2	0	37	0	0	3	0	0	0	3	0	0	0	0	0	4	0	0	0	0	2	0	0	0	3	0	0	0	0	0	28
ASV775	0	0	0	12	8	0	0	7	0	0	0	0	9	0	0	5	0	0	0	0	0	0	12	0	0	6	0	0	0	10	0	9	0	0	11	0	0	8	0	0	0	0	0	0	15	5	11	0	0
ASV776	0	0	0	5	0	0	0	0	0	0	12	0	0	6	0	0	0	0	0	0	47	0	0	0	4	0	13	0	0	0	0	0	0	0	0	0	0	0	0	6	0	0	18	0	0	0	0	0	30
ASV777	0	0	0	0	5	0	0	0	0	9	0	0	0	0	0	0	0	0	0	0	0	0	0	0	0	16	0	0	0	0	0	0	0	0	24	0	0	0	0	0	0	0	0	0	0	0	0	0	0
ASV778	0	0	0	8	0	0	0	12	0	0	0	9	45	0	15	0	0	0	0	0	15	0	0	0	14	0	0	0	0	8	9	0	0	0	0	0	0	0	0	0	0	0	0	0	0	0	0	0	0
ASV779	0	0	0	0	0	0	0	0	0	0	0	0	0	0	0	0	0	0	0	0	0	0	0	0	0	0	0	0	0	0	0	0	0	0	200	0	0	0	0	0	0	0	0	0	0	0	0	0	0
ASV780	34	31	0	0	0	0	0	0	0	0	0	0	0	0	0	0	0	0	0	0	0	0	0	23	21	0	26	0	0	0	0	0	0	0	0	0	0	0	0	0	15	0	29	0	0	0	0	0	0
ASV781	0	0	0	18	0	0	0	14	0	8	0	12	21	0	0	16	0	0	0	0	12	8	0	0	8	9	0	0	5	0	0	15	0	9	0	0	0	10	0	0	0	6	9	0	0	0	0	0	0
ASV782	0	0	0	0	22	0	0	15	0	0	0	18	0	0	22	16	0	0	0	0	0	0	14	0	0	0	0	0	12	0	0	0	0	0	0	0	0	53	0	0	19	0	0	0	0	0	0	0	0
ASV783	0	0	0	0	0	0	0	0	0	0	0	0	0	0	0	0	0	0	0	0	0	0	0	0	0	0	0	0	0	0	0	0	0	0	0	0	0	0	0	0	0	0	0	0	0	0	0	0	0
ASV784	16	0	0	0	0	0	10	0	0	0	0	0	0	7	12	0	0	0	4	10	13	18	0	8	4	0	12	0	0	9	0	0	7	0	11	0	0	0	0	4	0	0	0	0	0	0	4	0	0
ASV785	4	8	0	0	8	0	0	0	0	0	0	0	0	0	9	0	0	0	3	0	7	0	0	8	0	0	14	0	0	0	0	18	0	0	0	0	0	0	0	0	0	0	0	0	0	0	9	12	10
ASV786	0	13	0	13	13	0	15	0	0	0	0	0	0	0	0	0	0	0	0	0	0	0	0	15	0	0	0	0	0	0	0	34	0	0	0	0	0	0	0	6	0	0	0	0	0	0	0	0	0
ASV787	0	0	0	0	0	0	0	49	0	0	0	0	0	0	0	0	0	0	0	0	0	0	33	0	0	0	0	0	0	0	0	0	0	0	0	0	0	44	0	0	0	0	0	0	0	0	0	0	0
ASV788	0	0	0	0	0	0	0	5	0	0	0	0	21	0	0	0	0	0	0	0	0	16	0	0	0	0	0	0	14	15	0	22	0	19	12	0	0	0	0	0	0	0	0	15	0	0	5	0	0
ASV789	0	0	0	0	0	0	0	0	0	0	0	0	0	14	0	35	0	0	0	0	0	0	15	0	13	0	0	0	10	0	0	22	0	0	0	0	0	0	0	19	0	0	0	0	0	0	16	0	0
ASV790	0	47	0	0	0	0	0	0	0	0	0	0	0	0	0	0	27	0	0	0	0	0	0	0	0	0	0	48	0	0	0	36	0	3	0	0	0	0	0	32	0	0	0	0	0	0	0	0	0
ASV791	0	0	0	0	0	0	0	0	0	0	0	0	0	0	0	0	0	0	0	0	18	0	0	20	14	0	8	0	0	0	0	13	0	0	0	0	0	0	0	0	0	0	13	0	0	0	0	0	0
ASV792	0	5	0	0	11	0	0	0	0	0	4	0	19	0	0	0	9	0	0	0	0	0	0	0	10	0	0	16	0	0	0	37	0	0	0	0	0	0	0	15	0	0	0	0	0	0	0	0	0
ASV793	7	10	0	0	4	0	0	0	0	0	0	0	0	0	0	0	0	0	4	0	0	0	0	9	0	0	15	5	0	0	0	0	0	0	0	0	0	0	0	0	13	0	19	0	0	0	0	0	8
ASV794	0	22	0	0	0	0	0	0	0	0	0	17	0	0	0	0	0	0	0	0	35	0	0	0	0	0	0	0	0	0	0	0	0	0	0	0	0	0	0	0	23	0	15	0	0	0	0	0	24
ASV795	0	0	0	0	0	0	0	30	0	0	0	0	0	0	0	0	34	0	0	0	0	0	0	0	0	0	0	0	0	0	0	0	0	0	43	0	0	0	0	0	0	0	0	0	0	32	0	0	0
ASV796	0	14	0	0	0	0	0	0	30	0	0	16	0	0	0	0	0	0	14	0	0	0	0	9	0	0	0	0	0	10	0	0	9	13	0	0	0	0	0	0	18	0	0	0	20	0	10	0	0
ASV797	11	0	0	11	0	0	0	0	0	0	5	0	9	0	0	7	3	0	0	0	0	0	0	12	9	0	15	6	0	0	0	11	0	0	0	0	0	0	9	10	5	0	5	0	9	0	9	11	14
ASV798	0	0	0	0	0	0	0	0	0	0	0	0	0	0	0	0	0	0	0	0	223	0	0	0	0	0	0	0	0	0	0	0	0	0	0	0	0	0	0	0	0	0	0	0	0	0	0	0	0
ASV799	37	14	0	0	0	0	0	0	0	0	0	0	9	0	0	0	0	34	0	0	32	0	0	0	0	0	20	0	0	0	0	0	0	0	0	0	0	0	0	0	0	0	0	0	0	0	0	0	0
ASV800	0	0	14	0	27	0	0	24	0	0	0	0	0	0	0	0	0	0	0	0	0	0	0	0	0	0	0	0	0	0	0	51	0	0	0	0	0	0	0	0	0	0	0	13	17	0	0	0	0
ASV801	0	0	0	0	0	0	0	0	0	0	0	0	68	0	0	0	0	0	0	0	57	0	0	52	0	0	0	0	0	0	0	0	0	0	0	0	0	40	0	0	0	0	0	0	0	0	0	0	44
ASV802	0	0	17	0	0	20	0	0	0	0	0	0	0	0	0	0	0	0	0	0	36	0	0	20	0	0	0	0	0	0	0	21	0	0	0	0	0	0	0	0	4	0	22	0	0	0	0	0	0
ASV803	0	0	0	0	8	0	0	0	0	0	0	0	0	0	0	0	0	0	2	0	3	8	7	0	0	6	0	0	0	0	0	0	0	0	0	0	0	0	0	0	0	4	0	5	0	0	0	0	0
ASV804	0	0	0	18	20	0	0	0	0	0	0	0	0	18	0	0	0	0	0	0	0	0	19	17	0	0	0	0	0	0	0	0	0	0	0	0	13	0	0	0	0	0	0	0	0	0	0	26	37
ASV805	0	0	0	0	0	0	0	0	0	0	0	0	0	0	0	0	0	11	0	0	43	0	0	0	0	0	12	0	0	0	0	35	9	0	0	0	0	0	0	0	27	0	0	0	0	0	0	0	0
ASV806	0	22	0	0	0	0	0	0	0	0	0	0	0	11	0	0	0	37	0	0	0	0	0	12	0	0	28	28	0	0	0	11	0	0	0	0	0	0	0	0	0	0	0	0	0	0	0	0	0
ASV807	44	0	0	0	10	0	0	0	0	0	0	0	0	0	0	0	0	0	0	0	40	0	0	14	11	0	14	0	0	0	0	0	0	0	0	0	0	0	0	0	19	0	0	0	0	0	0	0	20
ASV808	0	5	0	0	0	0	0	0	6	0	0	0	0	7	5	0	0	0	17	0	0	0	0	0	0	0	0	0	0	0	0	0	0	5	0	3	0	0	0	0	26	0	6	0	4	0	0	0	0
ASV809	0	0	0	10	0	0	0	0	0	0	0	0	0	0	0	0	0	0	0	0	0	0	0	0	0	0	0	0	0	0	0	3	0	0	0	0	0	0	0	0	12	0	0	0	0	0	0	0	0
ASV810	6	0	11	0	0	0	0	0	9	3	10	0	0	9	0	0	0	0	1	0	0	9	10	0	4	0	0	0	4	10	0	0	0	7	12	0	6	0	6	0	0	0	0	0	8	0	0	10	0
ASV811	9	0	0	0	10	0	0	18	0	0	10	0	34	0	0	0	0	0	11	0	32	0	0	23	0	0	0	0	0	0	0	0	0	0	0	0	0	0	0	0	0	0	0	0	0	0	0	0	0
ASV812	0	0	0	0	0	13	0	14	0	0	0	35	0	0	0	0	11	0	0	0	0	0	0	20	0	0	0	0	0	0	0	0	0	0	0	0	0	21	0	0	0	0	17	0	0	0	36	0	25
ASV813	0	0	0	0	0	0	0	0	0	0	0	0	0	0	0	0	0	0	0	0	0	0	0	0	0	0	0	0	0	0	0	0	0	0	0	0	0	0	0	0	0	0	0	0	0	0	0	0	27
ASV814	0	0	0	0	0	0	0	0	0	0	0	20	26	0	0	0	0	0	0	0	0	0	0	5	0	0	0	0	0	0	0	17	0	0	0	0	0	0	0	0	0	0	0	0	0	0	0	0	0
ASV815	9	0	0	0	7	0	4	0	2	0	0	0	0	0	0	0	0	15	0	0	14	0	0	18	7	0	0	0	0	0	5	22	5	0	0	0	0	0	0	0	11	0	0	0	0	0	0	0	9
ASV816	0	0	0	0	0	0	0	0	0	0	0	0	0	0	16	0	0	0	7	38	18	0	0	6	0	0	16	0	0	0	0	0	0	0	8	0	0	0	0	0	0	0	0	0	0	0	0	0	1
ASV817	0	0	0	0	0	0	3	0	0	0	0	23	1	1	1	1	0	0	0	0	0	0	0	0	7	0	0	0	0	0	0	0	0	0	0	0	0	0	0	20	0	0	0	0	0	0	0	0	2
ASV818	15	5	0	0	0	0	0	0	0	0	0	0	0	0	0	0	16	0	79	38	0	0	0	0	0	0	0	0	0	0	9	0	0	0	0	0	0	0	0	0	0	0	0	0	0	0	0	0	0
ASV819	0	0	0	0	0	0	0	0	0	0	0	14	20	0	0	0	0	0	0	0	17	0	0	54	0	0	0	0	17	0	0	0	11	0	0	0	0	0	18	0	0	0	0	0	0	0	0	0	0
ASV820	35	0	0	0	0	0	0	0	0	0	0	0	0	0	0	0	0	0	0	0	113	0	0	0	0	0	43	0	0	0	0	0	0	0	0	0	0	0	0	0	0	0	22	0	0	0	0	0	0
ASV821	0	5	4	0	0	4	3	4	0	0	6	0	0	10	0	4	0	9	0	0	4	0	7	0	0	0	7	0	7	0	0	6	0	0	10	0	0	0	0	4	0	0	0	0	0	0	7	4	12
ASV822	0	0	0	0	0	0	0	54	0	0	0	0	44	0	0	0	0	0	0	0	0	0	19	0	0	14	0	0	0	0	0	0	0	0	0	0	17	29	0	0	0	0	0	33	0	0	0	0	0
ASV823	0	0	0	0	17	0	0	31	0	0	0	0	24	0	0	0	0	0	0	20	0	0	0	0	0	0	0	19	0	0	0	0	0	0	0	0	0	0	25	0	0	0	0	0	16	0	0	0	0
ASV824	0	0	0	0	0	0	0	0	0	0	0	0	0	0	0	0	0	15	0	0	0	0	0	0	0	3	8	0	0	0	0	0	0	0	9	0	0	22	9	5	12	0	0	0	0	0	0	0	0
ASV825	0	0	0	0	22	0	0	9	0	0	0	0	0	0	0	0	0	0	0	3	6	4	0	0	0	0	0	0	0	0	0	12	0	0	7	0	8	9	0	0	0	0	0	0	8	0	15	0	0
ASV826	17	0	0	0	0	0	0	0	0	0	0	0	0	0	0	0	0	0	0	0	0	0	0	12	0	0	35	10	0	0	0	0	0	0	0	0	0	0	0	0	0	0	22	0	0	0	0	0	0
ASV827	0	0	0	0	0	0	0	0	0	0	0	0	0	7	0	0	3	16	0	0	0	0	0	13	0	0	0	0	0	0	0	0	15	0	0	0	0	0	0	5	7	0	0	0	0	0	0	0	0
ASV828	5	0	20	0	0	0	0	4	5	0	4	0	0	5	0	0	0	0	5	0	11	0	0	0	6	0	5	4	0	0	0	6	4	0	0	3	0	0	0	4	4	0	10	0	0	0	6	4	7
ASV829	0	0	0	0	0	0	0	0	0	0	0	0	0	0	0	0	25	0	0	0	0	0	0	0	0	0	0	0	0	0	0	0	0	0	0	0	0	0	44	0	0	0	20	0	0	0	0	0	0
ASV830	0	0	0	14	0	0	0	0	0	8	7	0	0	20	0	28	2	4	0	13	7	0	0	0	0	0	17	0	0	0	14	0	1	13	0	0	0	0	0	0	0	0	22	0	20	0	24	0	0
ASV831	0	0	0	0	32	0	0	0	0	0	0	0	0	15	0	0	0	0	0	0	0	0	0	0	0	0	0	32	0	0	0	0	0	0	0	0	0	0	0	0	0	0	0	0	0	0	0	0	0
ASV832	5	0	0	0	0	5	0	0	0	4	0	17	0	2	0	0	4	0	3	0	0	0	0	6	0	0	4	0	11	0	7	0	0	4	7	3	8	28	0	0	0	0	0	10	0	0	24	0	0
ASV833	33	0	0	0	14	0	0	0	0	0	0	0	0	0	0	0	0	0	0	0	0	0	0	0	0	0	24	0	0	0	0	27	0	0	0	0	0	0	0	0	0	0	30	0	0	0	0	0	0
ASV834	0	0	0	0	0	53	0	0	0	0	0	0	2	21	0	0	0	0	0	0	0	0	0	2	0	0	24	0	0	27	0	0	0	27	3	0	0	0	1	0	0	0	0	0	0	0	0	0	3
ASV835	0	0	0	37	0	0	0	0	0	0	0	0	0	0	0	23	0	0	7	0	0	0	0	0	0	0	0	0	0	0	0	0	0	0	0	0	0	41	0	0	0	0	0	0	0	0	0	0	0
ASV836	0	0	0	0	0	0	0	0	0	9	9	0	0	0	0	0	0	0	0	0	7	0	0	0	0	0	0	0	0	0	0	0	0	0	18	0	12	9	0	0	0	0	0	0	0	0	12	0	0
ASV837	0	0	0	0	0	0	0	0	0	0	0	0	0	0	0	0	0	0	0	0	0	0	0	0	0	0	0	0	0	0	0	0	0	0	0	0	0	0	0	0	0	0	0	0	0	0	0	0	0
ASV838	0	0	0	0	38	0	0	57	0	0	0	0	0	0	0	0	0	0	0	29	0	0	21	0	0	0	0	0	0	0	0	0	0	0	0	0	0	0	0	0	0	0	0	23	0	0	56	0	0
ASV839	0	8	0	0	0	0	0	0	0	0	0	15	8	0	0	0	0	0	9	0	0	0	0	0	0	14	11	9	0	0	0	0	0	0	0	0	0	0	0	0	0	9	10	0	0	0	0	0	17
ASV840	0	0	0	0	22	0	26	0	0	0	0	0	0	0	0	0	0	0	0	0	0	0	0	18	15	0	0	0	0	0	0	0	0	0	0	0	0	0	0	0	0	0	0	0	0	0	0	0	24
ASV841	3	8	0	0	4	0	0	3	2	0	4	0	0	3	4	2	3	9	0	0	0	0	4	13	3	0	0	0	0	0	0	5	3	0	0	0	2	0	0	0	6	5	0	0	0	0	3	5	5
ASV842	0	7	0	12	0	0	0	16	0	8	0	0	9	0	0	0	0	0	0	0	6	0	0	8	8	0	4	0	0	0	0	10	0	0	0	0	6	0	6	3	0	0	0	0	11	8	0	0	0
ASV843	0	0	0	0	0	0	0	32	0	0	17	0	0	0	0	0	0	0	0	11	0	0	19	16	0	0	0	0	25	0	0	0	0	0	32	0	0	0	0	0	0	0	0	0	0	0	0	0	0
ASV844	9	0	7	0	0	9	0	0	0	7	5	0	9	0	0	0	7	0	0	0	10	0	0	10	0	0	5	0	0	0	0	0	0	0	0	8	0	5	11	8	0	0	10	0	10	0	7	0	6
ASV845	0	0	0	0	0	0	0	0	0	0	0	0	40	0	0	0	0	0	0	0	0	0	0	0	0	0	0	0	0	0	0	58	0	0	0	0	0	0	0	0	0	0	0	0	0	0	0	0	0
ASV846	0	0	0	4	9	0	0	10	0	0	0	0	0	7	0	11	0	0	0	0	0	0	0	14	0	0	0	0	0	0	0	0	0	4	0	0	0	0	6	0	0	0	0	0	0	0	21	0	0
ASV847	0	0	0	0	0	0	0	0	0	0	0	0	0	0	0	0	0	0	0	0	43	0	0	5	0	0	29	0	0	0	0	0	0	0	0	0	0	0	0	0	0	0	8	0	0	0	0	0	0
ASV848	0	0	0	0	0	0	0	0	0	0	0	15	31	0	0	0	0	0	0	0	0	0	0	32	26	0	0	0	0	0	0	26	0	0	0	0	0	0	0	0	0	0	0	0	0	0	0	0	0
ASV849	0	0	10	0	0	0	0	0	0	0	0	0	0	0	0	0	0	0	0	0	47	0	0	13	0	0	13	0	0	0	0	17	0	0	0	0	0	0	0	0	0	0	0	0	0	0	0	0	0
ASV850	0	0	0	9	14	0	6	11	0	0	0	0	5	0	0	0	0	0	0	0	9	4	5	8	6	0	0	0	0	0	0	0	0	5	0	3	0	0	0	0	13	0	0	0	0	0	6	0	0
ASV851	0	17	0	0	0	0	0	0	0	0	5	0	0	0	0	0	0	0	0	0	40	0	0	17	0	0	0	0	0	0	0	51	0	0	0	0	0	0	9	40	0	0	0	0	0	9	0	0	0
ASV852	20	0	0	0	0	0	0	0	0	0	0	24	22	0	0	0	0	0	13	0	0	0	0	0	0	0	0	0	0	0	0	0	0	0	0	0	0	0	0	0	0	0	0	0	21	0	0	0	22
ASV853	3	7	0	3	7	0	0	2	0	0	0	0	5	0	0	0	0	0	2	0	6	8	0	0	3	0	0	3	0	6	0	2	0	3	0	0	0	0	0	3	8	0	0	0	16	0	0	0	11
ASV854	0	0	0	0	0	0	0	0	0	0	0	0	0	0	0	0	0	0	0	0	0	0	0	43	7	0	36	0	0	0	0	3	0	0	0	0	0	0	0	0	0	0	0	0	0	0	0	0	0
ASV855	0	0	0	0	0	0	8	9	0	0	0	0	12	0	0	8	9	0	0	0	0	0	0	0	8	0	0	0	0	4	0	24	0	0	0	0	0	0	0	8	7	0	0	0	0	0	5	0	0
ASV856	0	0	0	0	0	0	0	38	0	0	0	0	0	0	0	0	0	0	0	0	0	0	21	0	0	0	0	0	0	0	0	0	0	0	0	0	0	0	0	0	0	0	0	38	0	13	0	0	0
ASV857	0	0	0	0	0	0	0	14	0	0	0	0	0	24	0	0	0	14	0	0	0	0	0	0	0	0	0	0	0	0	0	0	0	0	23	0	0	0	19	0	0	0	0	0	25	12	16	0	34
ASV858	12	0	0	0	0	0	0	0	0	0	0	0	50	8	12	0	0	0	8	0	0	0	0	0	0	0	0	0	0	0	0	0	0	12	0	0	0	24	0	0	11	0	0	0	0	0	0	0	30
ASV859	13	10	0	0	21	0	0	0	0	0	0	0	0	0	0	0	0	8	0	0	0	0	0	17	0	0	0	0	0	0	34	4	0	0	0	0	0	0	0	0	0	0	0	0	0	0	0	0	1
ASV860	0	0	0	5	0	0	5	0	0	0	0	0	0	11	0	11	0	9	0	0	19	3	0	0	11	3	0	0	0	0	0	0	5	5	0	0	0	0	0	10	3	0	0	0	0	7	0	8	14
ASV861	0	0	0	0	16	0	0	0	0	0	0	0	0	0	0	0	0	0	0	0	18	0	12	0	16	0	0	0	0	0	0	24	0	0	0	0	0	0	0	0	0	0	0	0	0	0	0	0	17
ASV862	0	0	0	0	0	0	5	3	11	20	12	0	0	0	0	0	0	0	15	0	0	0	16	0	0	0	0	0	0	0	0	0	0	0	6	8	0	2	0	0	0	0	0	18	0	0	0	0	11
ASV863	25	0	3	0	0	0	0	0	0	0	0	0	0	0	0	0	0	0	0	0	0	0	0	0	0	0	42	0	0	0	0	0	0	0	0	0	0	0	0	0	0	0	6	0	0	0	0	0	0
ASV864	0	0	0	0	36	0	0	0	0	0	0	0	0	0	0	0	0	0	0	0	0	0	16	0	0	0	0	0	12	0	0	0	0	0	0	0	0	53	0	0	0	0	0	0	0	0	31	18	0
ASV865	0	0	0	0	0	0	0	18	0	0	0	0	36	0	0	0	0	0	0	0	24	0	0	31	35	0	0	0	0	0	0	0	0	0	0	0	0	0	0	19	0	0	0	0	8	0	0	0	0
ASV866	0	0	30	0	0	0	0	0	0	0	0	0	0	0	0	0	0	0	0	0	0	0	0	0	0	0	0	0	0	0	0	0	0	0	0	0	0	0	0	0	0	0	28	0	0	0	0	0	0
ASV867	0	0	0	0	0	0	0	0	0	0	7	0	8	0	0	0	0	0	8	0	0	7	9	21	0	0	0	0	0	0	0	0	0	0	7	0	0	0	0	0	0	0	0	0	0	5	7	5	12
ASV868	15	0	2	0	0	0	0	0	0	0	8	0	0	0	0	0	0	0	0	0	26	0	0	16	0	0	19	0	0	0	0	24	0	0	0	0	0	0	0	5	0	0	0	0	0	0	0	0	0
ASV869	0	22	5	0	0	0	0	0	0	0	2	0	0	0	0	0	0	0	0	0	0	0	0	63	0	0	0	0	0	0	0	38	0	0	0	0	0	0	0	0	0	0	8	0	0	0	0	0	0
ASV870	0	0	0	20	0	0	0	0	0	0	0	0	8	0	0	0	0	0	0	0	0	0	0	0	0	0	0	0	0	0	0	0	0	0	0	0	0	0	0	0	0	0	0	0	0	0	0	0	0
ASV871	0	0	0	0	0	0	38	23	0	0	0	0	0	0	0	0	0	27	38	0	0	0	0	0	0	0	0	0	0	0	0	0	0	0	0	0	0	17	0	0	0	0	0	0	0	0	0	0	0
ASV872	0	0	0	0	0	0	0	0	0	0	0	0	22	0	0	0	0	0	0	0	0	0	0	0	0	0	46	0	0	0	0	0	0	0	0	0	0	0	17	0	0	0	0	0	0	0	52	0	0
ASV873	0	0	0	0	0	0	0	0	6	0	0	10	0	0	0	7	3	13	0	0	0	0	0	4	0	0	0	0	11	0	0	14	0	0	0	0	5	8	0	0	0	0	0	0	11	0	0	0	6
ASV874	38	0	0	0	0	0	0	0	0	0	0	0	0	0	30	0	0	33	0	0	56	0	0	36	0	0	0	0	0	0	0	0	0	0	0	0	0	0	0	0	0	0	0	0	0	0	21	0	0
ASV875	0	0	0	0	0	0	0	0	0	0	0	15	0	0	83	0	0	30	0	0	0	0	0	0	0	0	41	0	0	0	0	20	0	0	0	0	0	0	0	0	0	0	0	0	0	0	0	0	30
ASV876	0	0	0	0	18	0	0	0	0	0	0	0	0	0	0	0	0	0	0	0	0	0	0	0	0	7	0	0	0	0	0	21	0	7	0	0	0	0	0	0	0	0	0	0	0	0	0	0	10
ASV877	0	0	0	0	0	0	0	34	0	0	0	64	0	0	0	0	0	0	0	0	0	0	0	0	0	0	0	0	0	0	0	0	0	0	13	0	0	32	0	0	0	0	0	0	0	0	0	0	0
ASV878	3	0	5	0	5	0	0	0	0	0	3	0	0	8	0	0	0	0	0	0	14	0	0	15	6	0	4	5	0	8	4	18	0	0	0	0	0	0	0	5	0	0	0	0	6	0	4	0	5
ASV879	0	0	0	0	0	0	0	0	10	0	0	6	0	0	5	0	0	0	0	0	22	0	0	4	0	0	7	0	6	0	0	9	0	0	4	0	0	0	0	0	7	0	0	0	0	0	0	7	17
ASV880	8	16	0	0	0	0	16	12	0	12	15	0	0	0	0	0	0	0	32	0	0	7	13	0	0	0	0	0	0	0	0	0	0	5	0	0	0	0	0	0	0	0	0	0	7	31	0	0	0
ASV881	8	0	3	0	0	2	0	0	0	0	0	2	1	0	0	0	0	0	0	0	0	13	0	8	0	0	0	0	0	0	8	0	0	0	0	0	0	0	0	0	3	0	0	0	0	0	7	0	0
ASV882	11	0	0	0	0	0	0	0	0	0	0	0	0	0	0	0	8	0	6	0	20	0	0	23	0	0	0	0	0	20	0	0	0	0	0	0	0	0	0	0	27	0	0	0	0	0	0	0	0
ASV883	0	0	0	0	0	0	0	0	0	0	0	0	0	0	0	0	0	0	0	0	21	0	0	0	0	0	0	0	0	0	0	29	26	0	0	0	0	0	0	0	0	0	0	0	0	0	0	0	0
ASV884	0	0	0	0	0	0	0	0	0	0	0	0	0	0	0	0	0	0	0	0	0	0	0	0	39	0	0	0	0	0	0	0	0	0	0	0	0	0	0	0	0	0	0	0	0	0	0	0	35
ASV885	0	0	0	0	10	0	0	10	0	0	0	8	7	0	0	0	0	0	0	0	0	0	0	0	7	0	0	0	0	0	0	12	0	0	0	0	0	26	0	0	0	0	0	0	0	0	41	0	0
ASV886	0	3	0	0	7	0	0	0	0	0	0	0	0	14	0	0	0	0	0	0	5	0	0	12	8	0	3	0	0	0	0	12	6	0	0	0	0	0	0	7	7	0	11	0	0	0	0	0	11
ASV887	0	0	0	0	0	0	0	35	0	0	0	0	0	0	0	0	0	0	0	0	0	9	10	0	0	0	0	0	21	0	0	0	0	0	14	0	0	0	0	9	0	0	0	0	22	0	0	0	0
ASV888	0	0	0	0	0	0	0	0	0	0	0	0	0	0	0	0	0	0	0	0	0	0	0	39	0	0	0	0	0	0	0	0	0	0	0	0	0	0	0	0	0	0	0	0	0	0	0	0	0
ASV889	0	0	0	0	11	0	0	9	0	0	0	0	0	0	0	0	0	0	0	0	0	0	0	0	0	0	0	0	11	0	0	9	0	13	0	0	0	0	0	0	3	0	0	17	0	0	9	10	0
ASV890	14	0	0	0	0	0	0	0	3	0	5	0	0	0	0	0	0	5	0	0	26	6	0	0	0	0	7	0	0	0	0	11	0	0	0	0	0	0	0	0	4	0	0	0	0	0	0	0	15
ASV891	0	0	0	0	0	0	0	0	0	0	0	0	0	0	0	0	0	0	0	0	0	0	0	0	0	0	0	0	0	0	0	0	14	0	0	0	0	0	0	18	0	0	14	0	0	0	0	0	0
ASV892	0	0	0	0	0	0	27	0	0	0	0	0	0	0	0	0	0	0	0	0	0	0	0	0	0	0	0	0	0	0	0	25	0	0	0	0	0	0	29	40	0	0	0	0	0	0	0	21	0
ASV893	5	0	0	0	0	0	14	8	12	0	4	24	0	0	0	11	0	0	13	0	7	0	0	0	0	0	0	0	0	7	0	0	6	9	11	0	0	0	0	0	0	14	0	0	19	0	0	0	19
ASV894	0	0	0	0	0	0	0	58	0	0	0	0	0	0	0	0	0	0	0	0	0	0	0	0	0	0	0	0	0	0	0	0	0	0	0	0	0	0	0	0	0	0	0	0	0	0	0	0	0
ASV895	0	0	0	32	0	0	0	0	0	0	0	0	0	0	0	0	0	0	0	0	0	0	0	32	0	0	0	0	0	0	0	0	0	0	0	0	0	0	0	0	0	0	13	0	0	14	0	0	0
ASV896	0	0	0	0	0	0	0	0	0	0	0	0	0	12	11	0	0	15	0	0	21	0	0	0	0	0	0	0	0	0	0	0	0	0	16	0	0	0	0	0	18	0	0	0	0	0	12	0	45
ASV897	0	0	0	0	0	0	25	0	0	0	0	0	0	0	0	14	0	0	0	0	0	0	0	48	0	0	0	0	0	0	0	0	0	0	16	0	0	0	0	0	0	0	0	0	24	0	0	0	0
ASV898	5	0	0	0	5	0	3	4	0	0	0	7	12	0	0	0	4	0	0	0	0	0	0	0	0	5	3	0	0	0	7	11	0	3	7	0	0	0	0	0	0	0	7	6	0	0	0	4	9
ASV899	0	0	0	0	0	11	0	0	0	0	0	0	0	41	0	0	0	37	10	0	0	0	0	0	0	9	0	8	0	0	0	0	0	0	0	0	0	0	0	0	42	0	0	0	0	0	0	0	39
ASV900	0	0	0	3	0	0	0	0	0	0	0	0	0	26	0	0	0	0	0	0	0	0	0	0	0	0	0	0	0	0	0	0	0	0	0	0	0	0	0	0	17	0	27	0	0	5	0	0	0
ASV901	0	0	15	0	0	0	29	0	0	0	0	0	0	0	0	12	0	0	0	0	0	0	19	19	0	12	0	11	0	0	0	0	12	0	17	0	0	0	16	0	0	0	0	11	17	0	0	0	0
ASV902	0	0	0	0	0	0	0	0	0	0	0	0	0	0	37	0	0	9	0	0	0	0	0	0	0	0	0	20	0	0	0	0	0	0	0	0	0	0	0	0	28	0	0	34	0	0	0	0	0
ASV903	0	0	0	0	0	0	0	0	0	0	0	0	0	0	0	0	0	0	0	0	0	0	0	0	0	0	0	0	0	0	0	0	0	0	0	0	0	0	0	18	0	0	0	0	0	0	0	0	0
ASV904	10	0	4	0	0	0	0	0	0	0	0	0	0	0	0	0	0	0	0	0	11	0	0	11	0	0	0	0	0	0	0	14	0	4	0	0	0	0	0	0	0	0	0	0	0	0	0	0	9
ASV905	0	0	0	9	6	0	2	18	0	3	5	0	0	0	0	0	0	0	3	4	0	3	0	6	3	3	0	0	3	3	0	0	0	0	8	0	0	0	0	0	7	0	0	5	12	3	9	0	0
ASV906	0	0	0	0	8	0	0	0	0	0	0	0	0	0	0	0	0	18	0	0	0	8	0	0	25	0	0	4	0	0	0	0	7	0	0	0	0	0	0	0	15	0	0	0	0	0	0	0	0
ASV907	0	4	0	0	11	0	0	0	4	4	4	3	6	0	0	7	8	0	3	2	4	0	0	2	0	0	3	6	0	3	0	6	0	0	13	0	0	0	0	0	0	0	0	0	4	0	4	3	0
ASV908	0	0	0	0	0	14	0	0	7	9	0	32	0	0	13	0	0	0	0	0	0	0	0	0	0	0	0	0	0	0	0	0	10	0	0	0	0	5	0	0	14	0	0	0	0	0	0	0	0
ASV909	0	0	0	0	0	7	0	25	0	0	0	0	12	0	0	0	0	0	0	0	0	0	0	19	0	0	0	7	8	0	0	11	0	0	0	0	10	0	0	0	0	0	0	0	12	0	10	0	0
ASV910	0	0	0	0	0	0	0	0	0	0	0	161	0	0	254	0	0	0	0	0	0	0	0	0	0	0	0	0	0	0	0	0	0	0	0	0	0	0	0	0	0	0	0	0	0	0	0	0	0
ASV911	0	7	0	0	22	7	0	11	0	0	0	20	0	0	0	7	0	0	10	0	0	4	0	12	8	0	0	0	0	0	0	11	0	10	0	0	0	0	0	0	0	5	0	0	0	0	10	0	0
ASV912	0	9	0	0	0	0	0	0	0	0	0	0	0	9	5	0	0	0	0	0	0	0	0	0	0	0	12	0	0	0	0	18	0	0	0	0	14	0	0	0	0	0	0	0	0	0	0	0	0
ASV913	0	0	0	0	0	0	0	0	0	0	0	0	0	0	0	0	0	0	0	0	13	0	0	19	0	0	27	0	0	0	0	14	0	0	0	0	0	0	0	0	0	0	13	0	0	0	0	0	16
ASV914	0	0	0	0	0	0	0	0	0	0	0	0	0	0	0	0	0	0	0	0	0	0	0	66	0	0	0	0	0	0	0	31	0	0	0	0	0	0	0	0	0	0	0	0	0	0	0	0	52
ASV915	0	0	0	43	0	0	0	14	0	0	0	29	0	0	0	0	0	0	24	23	0	0	0	0	0	45	0	0	0	0	0	0	0	0	0	0	0	0	0	0	0	0	0	0	0	0	0	0	0
ASV916	6	0	8	0	0	0	0	0	0	2	0	0	0	0	0	0	0	0	0	0	12	0	0	10	0	0	5	0	0	0	0	0	0	0	0	0	0	0	0	0	0	0	0	0	6	4	0	15	0
ASV917	0	0	0	0	0	0	0	0	0	0	0	0	0	0	0	0	0	0	0	0	0	0	0	0	0	0	0	21	0	0	0	0	0	0	0	0	0	0	0	18	0	0	0	0	13	0	0	0	18
ASV918	0	0	9	0	0	0	5	0	0	0	0	0	9	0	0	8	0	0	0	5	0	0	0	11	0	0	0	0	0	0	0	0	0	10	0	0	0	0	0	0	0	0	0	0	0	0	0	0	0
ASV919	0	0	0	0	0	0	0	0	0	0	0	149	0	0	221	0	0	0	0	0	0	0	0	0	0	0	0	0	0	0	0	0	0	0	0	0	0	0	0	0	0	0	0	0	0	0	0	0	0
ASV920	0	0	0	0	0	0	0	0	0	0	0	0	0	0	73	0	0	0	0	0	0	0	0	0	0	0	0	35	0	0	0	0	58	0	0	0	0	0	0	0	0	0	0	0	0	0	0	0	0
ASV921	0	0	0	0	0	0	0	3	4	9	0	13	0	0	14	0	0	10	9	0	0	0	0	0	0	0	0	0	0	0	2	0	0	0	6	0	0	0	0	0	0	0	0	3	5	0	0	0	21
ASV922	0	0	0	0	0	0	0	0	0	0	0	0	0	0	0	0	0	0	0	0	0	0	0	14	0	0	0	0	0	0	0	26	0	0	0	0	0	0	0	0	0	0	0	0	0	0	0	0	0
ASV923	0	0	0	14	0	0	0	0	0	3	6	9	18	0	0	0	0	0	0	0	0	0	0	0	7	0	0	0	0	0	0	0	0	3	8	0	6	0	5	0	5	0	0	8	0	0	0	0	0
ASV924	0	0	0	0	15	0	0	0	0	0	0	0	16	0	0	0	0	7	0	0	29	0	0	0	10	0	0	0	0	0	0	0	0	9	0	0	0	0	0	0	21	0	0	0	0	0	0	0	16
ASV925	0	0	0	0	0	0	0	0	0	0	0	0	0	0	0	0	0	0	0	0	0	0	0	0	0	0	0	0	0	0	0	17	0	0	0	0	0	0	0	0	0	0	0	0	0	0	0	0	0
ASV926	0	0	7	0	0	0	0	0	5	0	0	0	0	16	33	0	0	9	15	0	0	0	0	19	11	0	0	0	0	0	0	15	0	10	9	0	0	0	0	0	0	0	0	0	0	0	0	0	0
ASV927	0	0	0	0	0	0	0	0	0	0	0	0	14	0	0	0	0	0	0	0	32	0	0	0	10	0	20	0	0	0	0	22	0	0	0	0	0	0	0	0	0	0	10	0	0	0	0	0	7
ASV928	0	0	0	12	22	10	0	0	0	0	0	0	4	0	0	0	8	0	0	0	0	6	6	6	0	0	13	0	0	0	0	15	0	0	0	0	0	18	0	0	0	0	0	0	0	0	0	0	0
ASV929	0	0	0	0	0	0	0	0	0	0	0	0	0	0	0	0	0	0	0	0	0	0	0	0	0	0	61	0	0	0	0	0	0	0	0	0	0	0	0	0	0	0	0	0	0	0	0	0	0
ASV930	0	0	0	0	0	0	0	0	0	0	0	0	0	0	0	21	0	0	0	0	0	0	0	0	0	0	0	0	0	0	0	0	10	1	1	0	0	12	0	0	1	0	0	0	0	0	0	15	2
ASV931	6	0	0	0	5	0	0	0	0	0	0	0	0	0	1	0	0	10	0	0	0	6	0	22	0	0	0	0	0	4	0	6	0	0	0	0	0	0	0	0	0	0	0	0	0	0	0	0	7
ASV932	0	0	0	0	0	0	0	0	0	3	0	5	0	0	0	0	0	0	0	0	8	4	0	11	0	0	8	0	0	0	0	7	0	0	14	0	3	0	0	7	3	0	0	0	0	4	6	15	0
ASV933	0	0	0	0	0	0	0	0	0	0	0	0	0	0	0	0	0	0	0	0	0	0	0	0	0	0	0	0	0	0	0	43	0	7	0	0	0	0	0	0	0	0	25	0	0	0	0	18	0
ASV934	0	0	0	0	7	0	0	0	0	0	0	0	0	0	0	0	0	0	0	0	17	0	0	20	0	0	0	0	0	0	0	20	0	0	0	0	0	0	0	0	0	0	0	0	0	0	0	0	0
ASV935	0	0	0	0	0	0	0	0	0	0	14	0	3	0	0	6	0	5	4	10	9	0	0	0	0	0	0	0	0	0	0	0	0	0	0	0	0	0	5	0	0	0	3	0	0	0	0	0	13
ASV936	12	0	5	0	0	0	0	0	0	0	3	0	0	0	0	0	0	5	0	0	11	0	0	5	6	0	6	0	0	0	0	28	11	0	0	0	0	0	0	0	0	0	14	0	0	0	0	0	18
ASV937	0	0	0	0	6	0	0	0	0	0	21	0	16	0	0	0	0	0	0	0	0	0	0	0	20	0	0	0	0	0	0	9	0	0	0	0	0	0	6	0	0	0	0	0	11	0	0	0	0
ASV938	0	0	0	0	0	0	0	7	0	0	4	3	13	7	6	0	0	3	10	0	8	0	6	9	5	0	6	5	0	0	0	14	0	0	0	4	0	0	9	7	0	0	0	0	5	7	0	5	4
ASV939	0	0	0	0	0	0	0	0	0	0	0	0	0	0	0	0	0	0	0	0	0	0	0	0	0	0	0	0	0	0	0	0	0	0	41	0	0	0	0	0	0	0	0	0	0	0	0	0	33
ASV940	0	0	0	0	28	0	0	0	0	0	0	0	0	0	47	0	0	21	0	0	0	0	23	0	0	0	0	0	0	0	0	0	0	0	32	0	0	0	0	0	0	0	0	0	0	0	0	0	0
ASV941	0	0	0	0	0	0	0	0	0	0	0	103	0	0	235	0	0	0	0	0	0	0	0	0	0	0	0	0	0	0	0	0	0	0	0	0	0	0	0	0	0	0	0	0	0	0	0	0	0
ASV942	0	4	0	13	0	0	6	0	0	0	0	4	5	5	0	0	0	0	0	0	8	0	0	4	0	0	0	0	0	0	0	9	4	0	0	0	0	0	0	0	0	0	13	0	0	0	0	0	14
ASV943	0	0	6	0	0	0	4	0	0	5	0	0	18	0	0	7	5	0	0	0	25	3	2	0	6	0	0	0	0	2	0	0	0	0	0	0	0	0	0	0	0	0	6	0	13	0	2	0	0
ASV944	0	3	6	0	0	0	0	0	0	0	0	0	0	0	0	0	0	0	0	0	0	0	0	29	0	0	9	5	5	0	0	12	0	0	0	0	0	0	0	4	0	0	16	0	0	0	4	5	0
ASV945	0	0	0	0	0	0	6	0	0	0	0	5	0	3	0	0	0	0	0	0	5	0	0	3	0	0	0	0	0	0	0	3	4	0	0	0	0	12	0	0	0	0	0	0	0	0	22	3	0
ASV946	11	0	0	0	0	0	0	0	0	0	0	0	0	11	0	0	0	9	6	0	0	0	0	0	0	2	17	0	0	0	0	18	0	4	0	0	0	0	0	0	12	2	0	0	0	0	0	0	17
ASV947	0	0	0	0	0	0	0	0	0	0	0	0	0	0	0	0	0	0	0	0	0	0	31	0	47	0	0	0	0	0	0	0	0	0	0	0	0	0	23	0	0	24	0	0	0	0	0	0	0
ASV948	21	0	0	0	0	0	0	0	0	0	0	0	0	0	26	0	0	0	0	0	36	0	0	0	0	0	0	0	0	0	0	0	0	0	0	0	0	0	0	0	0	0	0	0	0	0	22	0	0
ASV949	10	0	6	0	0	2	0	0	8	0	0	0	10	0	0	6	0	0	0	0	0	0	0	15	2	0	0	0	0	0	0	0	9	0	0	11	0	0	0	0	0	0	10	0	0	0	0	0	0
ASV950	0	0	0	0	0	0	0	0	0	0	14	0	0	0	0	0	0	0	0	0	0	0	0	26	0	0	30	0	0	0	0	0	0	0	0	0	0	0	0	0	0	0	0	0	0	0	0	0	0
ASV951	0	0	0	0	0	0	0	0	0	0	0	0	0	13	0	17	0	0	0	0	0	0	0	0	0	18	0	0	0	0	0	0	17	0	0	0	0	0	0	0	0	0	0	0	0	0	0	0	0
ASV952	0	0	0	0	0	0	0	0	0	0	0	0	0	0	0	0	20	0	0	0	0	0	0	0	0	0	0	0	0	0	0	0	0	0	0	0	0	0	0	0	0	0	0	0	0	0	0	0	63
ASV953	0	0	0	0	0	0	0	0	0	0	0	0	0	0	0	0	0	0	0	0	0	0	0	0	18	0	0	0	0	11	0	0	0	0	0	0	0	0	7	14	0	0	0	0	0	11	0	0	0
ASV954	0	0	0	0	0	0	0	0	0	0	0	0	0	0	0	0	0	0	0	0	0	0	0	0	0	0	0	0	0	0	0	0	0	0	0	0	0	0	0	0	0	0	0	48	0	0	0	0	0
ASV955	6	0	0	0	0	0	0	0	0	0	0	0	0	0	0	0	0	0	0	0	0	0	0	0	0	0	0	0	9	0	0	0	0	0	0	0	7	0	0	0	0	0	0	0	0	10	0	0	0
ASV956	5	8	0	0	0	0	0	0	0	0	4	0	0	0	0	0	0	4	0	0	4	0	0	11	0	0	8	0	0	0	0	24	0	0	0	0	0	0	0	9	0	0	7	0	0	0	0	0	6
ASV957	0	0	0	9	0	0	0	0	0	0	0	0	17	0	0	0	0	0	0	0	0	0	0	0	0	0	0	0	0	0	0	0	0	0	0	0	0	0	0	0	0	0	0	0	0	0	0	0	0
[truncated: 199 more columns]
