# Supplementary material for: Exploring the relationships between the gut microbiome composition and movement patterns of laying hens in a multitier cage-free housing system
Source: PLoS One. 2026 Jan 9;21(1):e0340059. doi: 10.1371/journal.pone.0340059 (PMC12788645; doi:10.1371/journal.pone.0340059)
Supplement: S3 Table — (XLSX) [file pone.0340059.s008.xlsx]

## Sheet: Feuil1
Extreme group for median_litter_visites : DESeq2 analysis
ASV_level
	BaseMean	log2FoldChange	padj		Kingdom	Phylum	Class	Order	Family	Genus	Species
ASV837	0.890078	0.832071	7.70781e-12	+ in high	Bacteria	Firmicutes	Clostridia	Lachnospirales	Lachnospiraceae	[Ruminococcus] torques group	NA
ASV125	57.492	0.018468	0.00304983	+ in high	Bacteria	Bacteroidota	Bacteroidia	Bacteroidales	Tannerellaceae	NA	NA
ASV369	13.8286	-0.0532629	0.00304983	+ in low	Bacteria	Actinobacteriota	Coriobacteriia	Coriobacteriales	Coriobacteriales Incertae Sedis	NA	NA
ASV228	30.5287	0.0326667	0.00385106	+ in high	Bacteria	Bacteroidota	Bacteroidia	Flavobacteriales	NA	NA	NA
ASV306	17.3503	0.03456	0.0141349	+ in high	Bacteria	Firmicutes	Clostridia	Oscillospirales	Oscillospiraceae	Oscillibacter	NA
ASV233	27.8849	-0.0361778	0.0272852	+ in low	Bacteria	Actinobacteriota	Coriobacteriia	Coriobacteriales	Coriobacteriaceae	Enorma	NA
ASV937	1.8255	0.397901	0.0272852	+ in high	Bacteria	Firmicutes	Clostridia	Lachnospirales	Lachnospiraceae	Tyzzerella	NA
ASV32	207.176	-0.0208034	0.0400183	+ in low	Bacteria	Actinobacteriota	Coriobacteriia	Coriobacteriales	Atopobiaceae	Olsenella	NA
ASV417	9.42173	0.0475218	0.0400183	+ in high	Bacteria	Firmicutes	Clostridia	Oscillospirales	Ruminococcaceae	Pygmaiobacter	NA
genus_level
	BaseMean	log2FoldChange	padj		Kingdom	Phylum	Class	Order	Family	Genus	Species
ASV201	105.162	-0.0167205	0.00505705	+ in low	Bacteria	Firmicutes	Clostridia	Lachnospirales	Lachnospiraceae	Lachnoclostridium	NA
ASV233	53.569	-0.0320455	0.00505705	+ in low	Bacteria	Actinobacteriota	Coriobacteriia	Coriobacteriales	Coriobacteriaceae	Enorma	NA
ASV60	250.055	-0.00919666	0.0201036	+ in low	Bacteria	Firmicutes	Clostridia	Lachnospirales	Lachnospiraceae	Oribacterium	NA
ASV417	14.7123	0.0367143	0.0201036	+ in high	Bacteria	Firmicutes	Clostridia	Oscillospirales	Ruminococcaceae	Pygmaiobacter	NA
ASV32	358.706	-0.0181289	0.0243084	+ in low	Bacteria	Actinobacteriota	Coriobacteriia	Coriobacteriales	Atopobiaceae	Olsenella	NA
ASV467	12.0749	-0.0383635	0.0337247	+ in low	Bacteria	Actinobacteriota	Coriobacteriia	Coriobacteriales	Eggerthellaceae	CHKCI002	NA
ASV243	67.1821	-0.0297998	0.0403795	+ in low	Bacteria	Firmicutes	Clostridia	Peptococcales	Peptococcaceae	Peptococcus	NA
families_level
	BaseMean	log2FoldChange	padj		Kingdom	Phylum	Class	Order	Family	Genus	Species
ASV369	18.8879	-0.044418	0.00118835	+ in low	Bacteria	Actinobacteriota	Coriobacteriia	Coriobacteriales	Coriobacteriales Incertae Sedis	NA	NA
ASV233	69.7593	-0.0321162	0.00826895	+ in low	Bacteria	Actinobacteriota	Coriobacteriia	Coriobacteriales	Coriobacteriaceae	NA	NA
ASV32	355.196	-0.0186064	0.0181811	+ in low	Bacteria	Actinobacteriota	Coriobacteriia	Coriobacteriales	Atopobiaceae	NA	NA
ASV467	20.0942	-0.0321017	0.0296623	+ in low	Bacteria	Actinobacteriota	Coriobacteriia	Coriobacteriales	Eggerthellaceae	NA	NA
ASV243	68.1296	-0.0286818	0.0297328	+ in low	Bacteria	Firmicutes	Clostridia	Peptococcales	Peptococcaceae	NA	NA
order_level
	BaseMean	log2FoldChange	padj
ASV228	30.6941	0.0337795	0.000322259	+ in high	Bacteria	Bacteroidota	Bacteroidia	Flavobacteriales	NA	NA	NA
ASV32	471.018	-0.0232038	0.000822445	+ in low	Bacteria	Actinobacteriota	Coriobacteriia	Coriobacteriales	NA	NA	NA
ASV243	71.3804	-0.0296905	0.032248	+ in low	Bacteria	Firmicutes	Clostridia	Peptococcales	NA	NA	NA
